# Supplementary material for: A Molecular and Cellular Mechanism for Bitter Taste in the mosquito Aedes aegypti
Source: bioRxiv. 2026 Jul 1:2026.06.28.734668. Preprint. [Version 1] doi: 10.64898/2026.06.28.734668 (PMC13345204; doi:10.64898/2026.06.28.734668)
Supplement: Supplement 1 [file media-1.xlsx]

## Sheet: Fig1F-J
date	genotype	treatment	cage	sucrose_vol	status_1
2026-05-21	Gr14-QF2	control	1	1.21273	fed
2026-05-21	Gr14-QF2	control	1	-0.023823	unfed
2026-05-21	Gr14-QF2	control	1	-0.0363215	unfed
2026-05-21	Gr14-QF2	control	1	-0.0324645	unfed
2026-05-21	Gr14-QF2	control	1	-0.0159025	unfed
2026-05-21	Gr14-QF2	control	1	-0.0266125	unfed
2026-05-21	Gr14-QF2	control	1	1.4689	fed
2026-05-21	Gr14-QF2	control	1	1.12101	fed
2026-05-21	Gr14-QF2	control	1	1.25725	fed
2026-05-21	Gr14-QF2	control	1	1.24533	fed
2026-05-21	Gr14-QF2	control	1	0.790763	fed
2026-05-21	Gr14-QF2	control	1	0.431754	fed
2026-05-21	Gr14-QF2	control	1	-0.0318835	unfed
2026-05-21	Gr14-QF2	control	1	0.443952	fed
2026-05-21	Gr14-QF2	control	1	0.338931	fed
2026-05-21	Gr14-QF2	control	1	0.356914	fed
2026-05-21	Gr14-QF2	control	2	0.89751	fed
2026-05-21	Gr14-QF2	control	2	-0.00964103	unfed
2026-05-21	Gr14-QF2	control	2	-0.0328285	unfed
2026-05-21	Gr14-QF2	control	2	0.346634	fed
2026-05-21	Gr14-QF2	control	2	0.845437	fed
2026-05-21	Gr14-QF2	control	2	0.695497	fed
2026-05-21	Gr14-QF2	control	2	-0.029115	unfed
2026-05-21	Gr14-QF2	control	2	-0.037179	unfed
2026-05-21	Gr14-QF2	control	2	0.246286	fed
2026-05-21	Gr14-QF2	control	2	0.841072	fed
2026-05-21	Gr14-QF2	control	2	-0.0210825	unfed
2026-05-21	Gr14-QF2	control	2	0.0546295	fed
2026-05-21	Gr14-QF2	control	2	-0.028982	unfed
2026-05-21	Gr14-QF2	control	2	0.563144	fed
2026-05-21	Gr14-QF2	control	3	-0.027785	unfed
2026-05-21	Gr14-QF2	control	3	1.36938	fed
2026-05-21	Gr14-QF2	control	3	1.16848	fed
2026-05-21	Gr14-QF2	control	3	0.0789545	fed
2026-05-21	Gr14-QF2	control	3	1.37851	fed
2026-05-21	Gr14-QF2	control	3	0.426	fed
2026-05-21	Gr14-QF2	control	3	-0.0297905	unfed
2026-05-21	Gr14-QF2	control	3	0.063292	fed
2026-05-21	Gr14-QF2	control	3	0.464703	fed
2026-05-21	Gr14-QF2	control	3	0.279186	fed
2026-05-21	Gr14-QF2	control	3	0.962393	fed
2026-05-21	Gr14-QF2	control	3	0.773372	fed
2026-05-21	Gr14-QF2	control	3	0.532089	fed
2026-05-21	Gr14-QF2	control	3	0.29013	fed
2026-05-21	Gr14-QF2	control	3	0.386902	fed
2026-05-21	Gr14-QF2	control	3	0.278391	fed
2026-05-21	Gr14-QF2	control	4	-0.0238755	unfed
2026-05-21	Gr14-QF2	control	4	1.23671	fed
2026-05-21	Gr14-QF2	control	4	-0.0230635	unfed
2026-05-21	Gr14-QF2	control	4	-0.0162455	unfed
2026-05-21	Gr14-QF2	control	4	-0.036241	unfed
2026-05-21	Gr14-QF2	control	4	-0.0344035	unfed
2026-05-21	Gr14-QF2	control	4	-0.0312605	unfed
2026-05-21	Gr14-QF2	control	4	-0.0258845	unfed
2026-05-21	Gr14-QF2	control	4	1.12128	fed
2026-05-21	Gr14-QF2	control	4	0.712496	fed
2026-05-21	Gr14-QF2	control	4	0.978062	fed
2026-05-21	Gr14-QF2	control	4	-0.0260455	unfed
2026-05-21	Gr14-QF2	control	4	0.1761	fed
2026-05-21	Gr14-QF2	control	4	-0.036927	unfed
2026-05-21	Gr14-QF2	control	4	-0.031978	unfed
2026-05-21	Gr14-QF2	control	4	0.831139	fed
2026-05-21	Gr14-QF2	capsaicin	1	0.104323	fed
2026-05-21	Gr14-QF2	capsaicin	1	1.55397	fed
2026-05-21	Gr14-QF2	capsaicin	1	0.942396	fed
2026-05-21	Gr14-QF2	capsaicin	1	1.55312	fed
2026-05-21	Gr14-QF2	capsaicin	1	-0.0161078	unfed
2026-05-21	Gr14-QF2	capsaicin	1	0.572575	fed
2026-05-21	Gr14-QF2	capsaicin	1	0.384075	fed
2026-05-21	Gr14-QF2	capsaicin	1	0.936387	fed
2026-05-21	Gr14-QF2	capsaicin	1	1.10922	fed
2026-05-21	Gr14-QF2	capsaicin	1	0.37059	fed
2026-05-21	Gr14-QF2	capsaicin	1	0.414416	fed
2026-05-21	Gr14-QF2	capsaicin	1	0.534599	fed
2026-05-21	Gr14-QF2	capsaicin	1	0.27047	fed
2026-05-21	Gr14-QF2	capsaicin	1	0.509377	fed
2026-05-21	Gr14-QF2	capsaicin	1	0.451712	fed
2026-05-21	Gr14-QF2	capsaicin	1	0.204389	fed
2026-05-21	Gr14-QF2	capsaicin	2	-0.00779895	unfed
2026-05-21	Gr14-QF2	capsaicin	2	-0.0163382	unfed
2026-05-21	Gr14-QF2	capsaicin	2	0.83283	fed
2026-05-21	Gr14-QF2	capsaicin	2	0.321194	fed
2026-05-21	Gr14-QF2	capsaicin	2	-0.0199022	unfed
2026-05-21	Gr14-QF2	capsaicin	2	0.568125	fed
2026-05-21	Gr14-QF2	capsaicin	2	0.125174	fed
2026-05-21	Gr14-QF2	capsaicin	2	-0.0101461	unfed
2026-05-21	Gr14-QF2	capsaicin	2	0.412731	fed
2026-05-21	Gr14-QF2	capsaicin	2	0.0541534	fed
2026-05-21	Gr14-QF2	capsaicin	2	-0.022145	unfed
2026-05-21	Gr14-QF2	capsaicin	2	0.4236	fed
2026-05-21	Gr14-QF2	capsaicin	2	-0.0157873	unfed
2026-05-21	Gr14-QF2	capsaicin	2	0.835562	fed
2026-05-21	Gr14-QF2	capsaicin	2	-0.0114458	unfed
2026-05-21	Gr14-QF2	capsaicin	2	-0.0115645	unfed
2026-05-21	Gr14-QF2	capsaicin	3	1.07541	fed
2026-05-21	Gr14-QF2	capsaicin	3	1.30697	fed
2026-05-21	Gr14-QF2	capsaicin	3	1.16087	fed
2026-05-21	Gr14-QF2	capsaicin	3	0.486956	fed
2026-05-21	Gr14-QF2	capsaicin	3	1.76223	fed
2026-05-21	Gr14-QF2	capsaicin	3	0.437888	fed
2026-05-21	Gr14-QF2	capsaicin	3	0.932888	fed
2026-05-21	Gr14-QF2	capsaicin	3	0.477549	fed
2026-05-21	Gr14-QF2	capsaicin	3	1.94234	fed
2026-05-21	Gr14-QF2	capsaicin	3	-0.0215365	unfed
2026-05-21	Gr14-QF2	capsaicin	3	-0.0169897	unfed
2026-05-21	Gr14-QF2	capsaicin	3	1.3881	fed
2026-05-21	Gr14-QF2	capsaicin	3	0.740879	fed
2026-05-21	Gr14-QF2	capsaicin	3	0.679337	fed
2026-05-21	Gr14-QF2	capsaicin	3	1.6893	fed
2026-05-21	Gr14-QF2	capsaicin	4	-0.00492255	unfed
2026-05-21	Gr14-QF2	capsaicin	4	0.672119	fed
2026-05-21	Gr14-QF2	capsaicin	4	1.26095	fed
2026-05-21	Gr14-QF2	capsaicin	4	-0.0191029	unfed
2026-05-21	Gr14-QF2	capsaicin	4	-0.0111002	unfed
2026-05-21	Gr14-QF2	capsaicin	4	0.39737	fed
2026-05-21	Gr14-QF2	capsaicin	4	0.140309	fed
2026-05-21	Gr14-QF2	capsaicin	4	0.670617	fed
2026-05-21	Gr14-QF2	capsaicin	4	0.297351	fed
2026-05-21	Gr14-QF2	capsaicin	4	0.979901	fed
2026-05-21	Gr14-QF2	capsaicin	4	0.675524	fed
2026-05-21	Gr14-QF2	capsaicin	4	0.220275	fed
2026-05-21	Gr14-QF2	capsaicin	4	0.678217	fed
2026-05-21	Gr14-QF2	capsaicin	4	0.555644	fed
2026-05-21	Gr14-QF2	capsaicin	4	0.325068	fed
2026-05-21	Gr14-QF2	capsaicin	4	0.782459	fed
2026-05-21	Gr14 > TRPV1	control	1	-0.0603153	unfed
2026-05-21	Gr14 > TRPV1	control	1	0.75619	fed
2026-05-21	Gr14 > TRPV1	control	1	0.697533	fed
2026-05-21	Gr14 > TRPV1	control	1	-0.0519089	unfed
2026-05-21	Gr14 > TRPV1	control	1	-0.0569594	unfed
2026-05-21	Gr14 > TRPV1	control	1	0.709958	fed
2026-05-21	Gr14 > TRPV1	control	1	1.00482	fed
2026-05-21	Gr14 > TRPV1	control	1	0.580336	fed
2026-05-21	Gr14 > TRPV1	control	1	1.1571	fed
2026-05-21	Gr14 > TRPV1	control	1	0.887173	fed
2026-05-21	Gr14 > TRPV1	control	1	-0.0502846	unfed
2026-05-21	Gr14 > TRPV1	control	1	0.24361	fed
2026-05-21	Gr14 > TRPV1	control	1	0.0622509	fed
2026-05-21	Gr14 > TRPV1	control	1	0.920928	fed
2026-05-21	Gr14 > TRPV1	control	2	0.0785531	fed
2026-05-21	Gr14 > TRPV1	control	2	0.132399	fed
2026-05-21	Gr14 > TRPV1	control	2	0.191784	fed
2026-05-21	Gr14 > TRPV1	control	2	1.30888	fed
2026-05-21	Gr14 > TRPV1	control	2	1.29287	fed
2026-05-21	Gr14 > TRPV1	control	2	0.155879	fed
2026-05-21	Gr14 > TRPV1	control	2	0.0649334	fed
2026-05-21	Gr14 > TRPV1	control	2	1.47837	fed
2026-05-21	Gr14 > TRPV1	control	2	0.683189	fed
2026-05-21	Gr14 > TRPV1	control	2	0.709869	fed
2026-05-21	Gr14 > TRPV1	control	2	0.600098	fed
2026-05-21	Gr14 > TRPV1	control	2	1.33161	fed
2026-05-21	Gr14 > TRPV1	control	2	1.56125	fed
2026-05-21	Gr14 > TRPV1	control	3	0.661569	fed
2026-05-21	Gr14 > TRPV1	control	3	-0.0503771	unfed
2026-05-21	Gr14 > TRPV1	control	3	0.932291	fed
2026-05-21	Gr14 > TRPV1	control	3	0.423363	fed
2026-05-21	Gr14 > TRPV1	control	3	0.992305	fed
2026-05-21	Gr14 > TRPV1	control	3	0.476085	fed
2026-05-21	Gr14 > TRPV1	control	3	0.928273	fed
2026-05-21	Gr14 > TRPV1	control	3	0.181206	fed
2026-05-21	Gr14 > TRPV1	control	3	0.240661	fed
2026-05-21	Gr14 > TRPV1	control	3	-0.0547357	unfed
2026-05-21	Gr14 > TRPV1	control	3	-0.0519792	unfed
2026-05-21	Gr14 > TRPV1	control	3	0.0292321	fed
2026-05-21	Gr14 > TRPV1	control	3	0.302107	fed
2026-05-21	Gr14 > TRPV1	control	4	0.90958	fed
2026-05-21	Gr14 > TRPV1	control	4	1.50367	fed
2026-05-21	Gr14 > TRPV1	control	4	0.650673	fed
2026-05-21	Gr14 > TRPV1	control	4	0.831666	fed
2026-05-21	Gr14 > TRPV1	control	4	1.20798	fed
2026-05-21	Gr14 > TRPV1	control	4	0.134775	fed
2026-05-21	Gr14 > TRPV1	control	4	0.816215	fed
2026-05-21	Gr14 > TRPV1	control	4	-0.0622541	unfed
2026-05-21	Gr14 > TRPV1	control	4	0.66803	fed
2026-05-21	Gr14 > TRPV1	control	4	1.00156	fed
2026-05-21	Gr14 > TRPV1	control	4	0.895561	fed
2026-05-21	Gr14 > TRPV1	control	4	-0.0589241	unfed
2026-05-21	Gr14 > TRPV1	control	4	1.10951	fed
2026-05-21	Gr14 > TRPV1	control	4	0.837482	fed
2026-05-21	Gr14 > TRPV1	capsaicin	1	0.171647	fed
2026-05-21	Gr14 > TRPV1	capsaicin	1	0.287098	fed
2026-05-21	Gr14 > TRPV1	capsaicin	1	0.228154	fed
2026-05-21	Gr14 > TRPV1	capsaicin	1	0.132362	fed
2026-05-21	Gr14 > TRPV1	capsaicin	1	1.38081	fed
2026-05-21	Gr14 > TRPV1	capsaicin	1	-0.100429	unfed
2026-05-21	Gr14 > TRPV1	capsaicin	1	0.0643694	fed
2026-05-21	Gr14 > TRPV1	capsaicin	1	0.0350414	fed
2026-05-21	Gr14 > TRPV1	capsaicin	1	0.396911	fed
2026-05-21	Gr14 > TRPV1	capsaicin	1	-0.106934	unfed
2026-05-21	Gr14 > TRPV1	capsaicin	1	-0.0836434	unfed
2026-05-21	Gr14 > TRPV1	capsaicin	1	-0.0700207	unfed
2026-05-21	Gr14 > TRPV1	capsaicin	1	-0.0883273	unfed
2026-05-21	Gr14 > TRPV1	capsaicin	1	0.352174	fed
2026-05-21	Gr14 > TRPV1	capsaicin	1	-0.109855	unfed
2026-05-21	Gr14 > TRPV1	capsaicin	1	0.14453	fed
2026-05-21	Gr14 > TRPV1	capsaicin	2	0.67775	fed
2026-05-21	Gr14 > TRPV1	capsaicin	2	0.164658	fed
2026-05-21	Gr14 > TRPV1	capsaicin	2	0.159693	fed
2026-05-21	Gr14 > TRPV1	capsaicin	2	0.195601	fed
2026-05-21	Gr14 > TRPV1	capsaicin	2	0.0437111	fed
2026-05-21	Gr14 > TRPV1	capsaicin	2	0.0455948	fed
2026-05-21	Gr14 > TRPV1	capsaicin	2	0.748578	fed
2026-05-21	Gr14 > TRPV1	capsaicin	2	0.333809	fed
2026-05-21	Gr14 > TRPV1	capsaicin	2	-0.10023	unfed
2026-05-21	Gr14 > TRPV1	capsaicin	2	1.04055	fed
2026-05-21	Gr14 > TRPV1	capsaicin	2	0.0102023	fed
2026-05-21	Gr14 > TRPV1	capsaicin	2	-0.104423	unfed
2026-05-21	Gr14 > TRPV1	capsaicin	2	-0.0916189	unfed
2026-05-21	Gr14 > TRPV1	capsaicin	2	-0.0926446	unfed
2026-05-21	Gr14 > TRPV1	capsaicin	2	-0.112004	unfed
2026-05-21	Gr14 > TRPV1	capsaicin	2	0.216575	fed
2026-05-21	Gr14 > TRPV1	capsaicin	3	0.754837	fed
2026-05-21	Gr14 > TRPV1	capsaicin	3	0.0473147	fed
2026-05-21	Gr14 > TRPV1	capsaicin	3	0.0627899	fed
2026-05-21	Gr14 > TRPV1	capsaicin	3	1.54648	fed
2026-05-21	Gr14 > TRPV1	capsaicin	3	0.0573845	fed
2026-05-21	Gr14 > TRPV1	capsaicin	3	0.173819	fed
2026-05-21	Gr14 > TRPV1	capsaicin	3	-0.0983932	unfed
2026-05-21	Gr14 > TRPV1	capsaicin	3	-0.0925081	unfed
2026-05-21	Gr14 > TRPV1	capsaicin	3	-0.114656	unfed
2026-05-21	Gr14 > TRPV1	capsaicin	3	-0.104493	unfed
2026-05-21	Gr14 > TRPV1	capsaicin	3	-0.0945595	unfed
2026-05-21	Gr14 > TRPV1	capsaicin	3	-0.102718	unfed
2026-05-21	Gr14 > TRPV1	capsaicin	3	0.277025	fed
2026-05-21	Gr14 > TRPV1	capsaicin	3	-0.106708	unfed
2026-05-21	Gr14 > TRPV1	capsaicin	3	-0.0945712	unfed
2026-05-21	Gr14 > TRPV1	capsaicin	3	0.0333878	fed
2026-05-21	Gr14 > TRPV1	capsaicin	4	-0.113084	unfed
2026-05-21	Gr14 > TRPV1	capsaicin	4	0.167895	fed
2026-05-21	Gr14 > TRPV1	capsaicin	4	-0.0921493	unfed
2026-05-21	Gr14 > TRPV1	capsaicin	4	0.0947816	fed
2026-05-21	Gr14 > TRPV1	capsaicin	4	-0.0998401	unfed
2026-05-21	Gr14 > TRPV1	capsaicin	4	0.657774	fed
2026-05-21	Gr14 > TRPV1	capsaicin	4	0.177778	fed
2026-05-21	Gr14 > TRPV1	capsaicin	4	-0.114149	unfed
2026-05-21	Gr14 > TRPV1	capsaicin	4	0.51455	fed
2026-05-21	Gr14 > TRPV1	capsaicin	4	0.131106	fed
2026-05-21	Gr14 > TRPV1	capsaicin	4	-0.104961	unfed
2026-05-21	Gr14 > TRPV1	capsaicin	4	1.00647	fed
2026-05-21	Gr14 > TRPV1	capsaicin	4	-0.11108	unfed
2026-05-21	Gr14 > TRPV1	capsaicin	4	-0.0917983	unfed
2026-05-21	Gr14 > TRPV1	capsaicin	4	-0.0966109	unfed
2026-05-21	Gr14 > TRPV1	capsaicin	4	-0.116618	unfed
2026-05-21	QUAS-TRPV1	control	1	-0.109722	unfed
2026-05-21	QUAS-TRPV1	control	1	0.491974	fed
2026-05-21	QUAS-TRPV1	control	1	0.292325	fed
2026-05-21	QUAS-TRPV1	control	1	0.275087	fed
2026-05-21	QUAS-TRPV1	control	1	1.58697	fed
2026-05-21	QUAS-TRPV1	control	1	0.0928988	fed
2026-05-21	QUAS-TRPV1	control	1	0.902032	fed
2026-05-21	QUAS-TRPV1	control	1	0.685675	fed
2026-05-21	QUAS-TRPV1	control	1	0.903763	fed
2026-05-21	QUAS-TRPV1	control	1	-0.119199	unfed
2026-05-21	QUAS-TRPV1	control	1	0.713003	fed
2026-05-21	QUAS-TRPV1	control	1	1.15269	fed
2026-05-21	QUAS-TRPV1	control	1	0.521364	fed
2026-05-21	QUAS-TRPV1	control	1	-0.117822	unfed
2026-05-21	QUAS-TRPV1	control	1	-0.00412541	unfed
2026-05-21	QUAS-TRPV1	control	1	-0.109492	unfed
2026-05-21	QUAS-TRPV1	control	2	-0.11581	unfed
2026-05-21	QUAS-TRPV1	control	2	-0.109102	unfed
2026-05-21	QUAS-TRPV1	control	2	1.00774	fed
2026-05-21	QUAS-TRPV1	control	2	1.02126	fed
2026-05-21	QUAS-TRPV1	control	2	1.48738	fed
2026-05-21	QUAS-TRPV1	control	2	-0.118532	unfed
2026-05-21	QUAS-TRPV1	control	2	-0.11572	unfed
2026-05-21	QUAS-TRPV1	control	2	0.0612893	fed
2026-05-21	QUAS-TRPV1	control	2	1.3879	fed
2026-05-21	QUAS-TRPV1	control	2	0.0434273	fed
2026-05-21	QUAS-TRPV1	control	2	0.186826	fed
2026-05-21	QUAS-TRPV1	control	2	-0.113758	unfed
2026-05-21	QUAS-TRPV1	control	2	0.57623	fed
2026-05-21	QUAS-TRPV1	control	2	-0.116133	unfed
2026-05-21	QUAS-TRPV1	control	2	1.17812	fed
2026-05-21	QUAS-TRPV1	control	2	1.11575	fed
2026-05-21	QUAS-TRPV1	control	3	-0.113423	unfed
2026-05-21	QUAS-TRPV1	control	3	-0.118688	unfed
2026-05-21	QUAS-TRPV1	control	3	-0.000443806	unfed
2026-05-21	QUAS-TRPV1	control	3	0.265287	fed
2026-05-21	QUAS-TRPV1	control	3	0.099014	fed
2026-05-21	QUAS-TRPV1	control	3	0.511361	fed
2026-05-21	QUAS-TRPV1	control	3	0.932561	fed
2026-05-21	QUAS-TRPV1	control	3	1.23596	fed
2026-05-21	QUAS-TRPV1	control	3	-0.113423	unfed
2026-05-21	QUAS-TRPV1	control	3	-0.118688	unfed
2026-05-21	QUAS-TRPV1	control	3	-0.000443806	unfed
2026-05-21	QUAS-TRPV1	control	3	0.265287	fed
2026-05-21	QUAS-TRPV1	control	3	0.099014	fed
2026-05-21	QUAS-TRPV1	control	3	0.511361	fed
2026-05-21	QUAS-TRPV1	control	3	0.932561	fed
2026-05-21	QUAS-TRPV1	control	3	1.23596	fed
2026-05-21	QUAS-TRPV1	control	4	0.431239	fed
2026-05-21	QUAS-TRPV1	control	4	-0.10762	unfed
2026-05-21	QUAS-TRPV1	control	4	1.0562	fed
2026-05-21	QUAS-TRPV1	control	4	1.0542	fed
2026-05-21	QUAS-TRPV1	control	4	1.19151	fed
2026-05-21	QUAS-TRPV1	control	4	0.662229	fed
2026-05-21	QUAS-TRPV1	control	4	0.498503	fed
2026-05-21	QUAS-TRPV1	control	4	0.559612	fed
2026-05-21	QUAS-TRPV1	control	4	0.785523	fed
2026-05-21	QUAS-TRPV1	control	4	1.53064	fed
2026-05-21	QUAS-TRPV1	control	4	0.0225545	fed
2026-05-21	QUAS-TRPV1	control	4	1.16856	fed
2026-05-21	QUAS-TRPV1	control	4	0.465403	fed
2026-05-21	QUAS-TRPV1	control	4	1.09899	fed
2026-05-21	QUAS-TRPV1	control	4	0.761351	fed
2026-05-21	QUAS-TRPV1	control	4	0.607016	fed
2026-05-21	QUAS-TRPV1	capsaicin	1	0.487408	fed
2026-05-21	QUAS-TRPV1	capsaicin	1	1.19887	fed
2026-05-21	QUAS-TRPV1	capsaicin	1	0.711673	fed
2026-05-21	QUAS-TRPV1	capsaicin	1	-0.0176084	unfed
2026-05-21	QUAS-TRPV1	capsaicin	1	0.288974	fed
2026-05-21	QUAS-TRPV1	capsaicin	1	0.834635	fed
2026-05-21	QUAS-TRPV1	capsaicin	1	0.825303	fed
2026-05-21	QUAS-TRPV1	capsaicin	1	0.328179	fed
2026-05-21	QUAS-TRPV1	capsaicin	1	0.57041	fed
2026-05-21	QUAS-TRPV1	capsaicin	1	0.118948	fed
2026-05-21	QUAS-TRPV1	capsaicin	1	-0.063259	unfed
2026-05-21	QUAS-TRPV1	capsaicin	1	0.701945	fed
2026-05-21	QUAS-TRPV1	capsaicin	1	0.477681	fed
2026-05-21	QUAS-TRPV1	capsaicin	1	0.379139	fed
2026-05-21	QUAS-TRPV1	capsaicin	1	1.22111	fed
2026-05-21	QUAS-TRPV1	capsaicin	1	1.37715	fed
2026-05-21	QUAS-TRPV1	capsaicin	2	0.74764	fed
2026-05-21	QUAS-TRPV1	capsaicin	2	1.96735	fed
2026-05-21	QUAS-TRPV1	capsaicin	2	0.218899	fed
2026-05-21	QUAS-TRPV1	capsaicin	2	1.49276	fed
2026-05-21	QUAS-TRPV1	capsaicin	2	1.63351	fed
2026-05-21	QUAS-TRPV1	capsaicin	2	1.54653	fed
2026-05-21	QUAS-TRPV1	capsaicin	2	0.212931	fed
2026-05-21	QUAS-TRPV1	capsaicin	2	-0.0560329	unfed
2026-05-21	QUAS-TRPV1	capsaicin	2	-0.00288976	unfed
2026-05-21	QUAS-TRPV1	capsaicin	2	-0.0526918	unfed
2026-05-21	QUAS-TRPV1	capsaicin	2	0.336841	fed
2026-05-21	QUAS-TRPV1	capsaicin	2	1.47709	fed
2026-05-21	QUAS-TRPV1	capsaicin	2	0.495249	fed
2026-05-21	QUAS-TRPV1	capsaicin	2	1.3036	fed
2026-05-21	QUAS-TRPV1	capsaicin	2	1.34548	fed
2026-05-21	QUAS-TRPV1	capsaicin	2	-0.0362083	unfed
2026-05-21	QUAS-TRPV1	capsaicin	3	0.477326	fed
2026-05-21	QUAS-TRPV1	capsaicin	3	-0.058264	unfed
2026-05-21	QUAS-TRPV1	capsaicin	3	1.15183	fed
2026-05-21	QUAS-TRPV1	capsaicin	3	0.338861	fed
2026-05-21	QUAS-TRPV1	capsaicin	3	0.503052	fed
2026-05-21	QUAS-TRPV1	capsaicin	3	0.560591	fed
2026-05-21	QUAS-TRPV1	capsaicin	3	0.153535	fed
2026-05-21	QUAS-TRPV1	capsaicin	3	0.32503	fed
2026-05-21	QUAS-TRPV1	capsaicin	3	0.42419	fed
2026-05-21	QUAS-TRPV1	capsaicin	3	0.380216	fed
2026-05-21	QUAS-TRPV1	capsaicin	3	0.938934	fed
2026-05-21	QUAS-TRPV1	capsaicin	3	0.408465	fed
2026-05-21	QUAS-TRPV1	capsaicin	3	-0.049236	unfed
2026-05-21	QUAS-TRPV1	capsaicin	3	0.439112	fed
2026-05-21	QUAS-TRPV1	capsaicin	3	0.901231	fed
2026-05-21	QUAS-TRPV1	capsaicin	3	0.290539	fed
2026-05-21	QUAS-TRPV1	capsaicin	4	1.01163	fed
2026-05-21	QUAS-TRPV1	capsaicin	4	1.38926	fed
2026-05-21	QUAS-TRPV1	capsaicin	4	0.920142	fed
2026-05-21	QUAS-TRPV1	capsaicin	4	-0.0565731	unfed
2026-05-21	QUAS-TRPV1	capsaicin	4	0.457416	fed
2026-05-21	QUAS-TRPV1	capsaicin	4	1.18029	fed
2026-05-21	QUAS-TRPV1	capsaicin	4	0.988207	fed
2026-05-21	QUAS-TRPV1	capsaicin	4	1.02198	fed
2026-05-21	QUAS-TRPV1	capsaicin	4	-0.0687683	unfed
2026-05-21	QUAS-TRPV1	capsaicin	4	0.371765	fed
2026-05-21	QUAS-TRPV1	capsaicin	4	0.277252	fed
2026-05-21	QUAS-TRPV1	capsaicin	4	0.672719	fed
2026-05-21	QUAS-TRPV1	capsaicin	4	0.561749	fed
2026-05-21	QUAS-TRPV1	capsaicin	4	0.970369	fed
2026-05-21	QUAS-TRPV1	capsaicin	4	0.415902	fed
2026-05-21	QUAS-TRPV1	capsaicin	4	0.477418	fed

## Sheet: Fig2C, SFig3A-B
date	genotype	treatment	concentration	bitter_color	n_control	n_bitter	n_both	n_unfed	tot_fed	PI	feeding_rate
2025-10-14	GR14QF2/+	Sucrose	0	red	4	6	4	2	14	-0.142857	87.5
2025-10-14	GR14QF2/QF2	Sucrose	0	red	5	5	4	0	14	0	100
2025-10-14	GR14QF2/+	Sucrose	0	blue	6	5	3	1	14	0.0714286	93.3333
2025-10-14	GR14QF2/QF2	Sucrose	0	blue	4	5	1	1	10	-0.1	90.9091
2025-10-14	+/+	Quinine	1	red	6	1	1	5	8	0.625	61.5385
2025-10-14	GR14QF2/+	Quinine	1	red	9	3	2	0	14	0.428571	100
2025-10-14	GR14QF2/+	Quinine	1	red	5	3	4	3	12	0.166667	80
2025-10-14	GR14QF2/QF2	Quinine	1	red	2	6	3	3	11	-0.363636	78.5714
2025-10-14	+/+	Quinine	1	blue	12	0	0	2	12	1	85.7143
2025-10-14	GR14QF2/+	Quinine	1	blue	12	1	1	0	14	0.785714	100
2025-10-14	GR14QF2/QF2	Quinine	1	blue	9	2	4	0	15	0.466667	100
2025-10-14	+/+	Denatonium	0.25	red	11	1	0	1	12	0.833333	92.3077
2025-10-14	GR14QF2/+	Denatonium	0.25	red	8	4	0	1	12	0.333333	92.3077
2025-10-14	GR14QF2/QF2	Denatonium	0.25	red	12	1	0	2	13	0.846154	86.6667
2025-10-14	+/+	Denatonium	0.25	blue	10	0	4	1	14	0.714286	93.3333
2025-10-14	GR14QF2/+	Denatonium	0.25	blue	12	0	0	1	12	1	92.3077
2025-10-14	GR14QF2/QF2	Denatonium	0.25	blue	7	1	0	5	8	0.75	61.5385
2025-10-14	GR14QF2/+	Escin	0.5	red	13	1	0	1	14	0.857143	93.3333
2025-10-14	GR14QF2/QF2	Escin	0.5	red	4	6	2	3	12	-0.166667	80
2025-10-14	GR14QF2/+	Escin	0.5	blue	6	0	0	7	6	1	46.1538
2025-10-14	GR14QF2/QF2	Escin	0.5	blue	7	2	1	3	10	0.5	76.9231
2025-10-14	GR14QF2/QF2	Lobeline	1	red	6	2	0	5	8	0.5	61.5385
2025-10-14	GR14QF2/QF2	Lobeline	1	blue	12	0	0	2	12	1	85.7143
2025-10-14	GR14QF2/QF2	Caffeine	10	red	5	5	1	2	11	0	84.6154
2025-10-14	GR14QF2/QF2	Caffeine	10	blue	3	2	2	5	7	0.142857	58.3333
2025-10-16	+/+	Sucrose	0	red	2	4	4	1	10	-0.2	90.9091
2025-10-16	GR14QF2/+	Sucrose	0	red	7	5	4	0	16	0.125	100
2025-10-16	GR14QF2/QF2	Sucrose	0	red	7	2	4	0	13	0.384615	100
2025-10-16	+/+	Sucrose	0	blue	5	6	2	0	13	-0.0769231	100
2025-10-16	GR14QF2/+	Sucrose	0	blue	3	8	1	3	12	-0.416667	80
2025-10-16	GR14QF2/QF2	Sucrose	0	blue	7	1	5	1	13	0.461538	92.8571
2025-10-16	+/+	Lobeline	1	red	12	0	1	2	13	0.923077	86.6667
2025-10-16	GR14QF2/+	Lobeline	1	red	11	0	0	3	11	1	78.5714
2025-10-16	GR14QF2/QF2	Lobeline	1	red	13	1	0	2	14	0.857143	87.5
2025-10-16	+/+	Lobeline	1	blue	10	1	0	2	11	0.818182	84.6154
2025-10-16	GR14QF2/+	Lobeline	1	blue	8	1	0	5	9	0.777778	64.2857
2025-10-16	GR14QF2/QF2	Lobeline	1	blue	9	0	3	3	12	0.75	80
2025-10-16	+/+	Denatonium	0.25	red	10	1	0	2	11	0.818182	84.6154
2025-10-16	GR14QF2/+	Denatonium	0.25	red	10	1	0	4	11	0.818182	73.3333
2025-10-16	GR14QF2/QF2	Denatonium	0.25	red	7	3	1	3	11	0.363636	78.5714
2025-10-16	+/+	Denatonium	0.25	blue	13	0	2	0	15	0.866667	100
2025-10-16	GR14QF2/+	Denatonium	0.25	blue	14	0	0	1	14	1	93.3333
2025-10-16	GR14QF2/QF2	Denatonium	0.25	blue	7	1	3	3	11	0.545455	78.5714
2025-10-16	+/+	Quinine	1	red	12	0	0	3	12	1	80
2025-10-16	GR14QF2/+	Quinine	1	red	12	0	0	3	12	1	80
2025-10-16	+/+	Quinine	1	blue	6	4	1	4	11	0.181818	73.3333
2025-10-16	GR14QF2/+	Quinine	1	blue	11	1	1	0	13	0.769231	100
2025-10-16	+/+	Escin	0.5	red	13	0	1	1	14	0.928571	93.3333
2025-10-16	GR14QF2/+	Escin	0.5	red	11	1	0	2	12	0.833333	85.7143
2025-10-16	GR14QF2/QF2	Escin	0.5	red	5	3	3	3	11	0.181818	78.5714
2025-10-16	+/+	Escin	0.5	blue	5	0	0	9	5	1	35.7143
2025-10-16	GR14QF2/+	Escin	0.5	blue	4	0	1	9	5	0.8	35.7143
2025-10-16	+/+	Caffeine	10	red	12	1	0	1	13	0.846154	92.8571
2025-10-16	GR14QF2/+	Caffeine	10	red	0	12	0	1	12	-1	92.3077
2025-10-16	GR14QF2/QF2	Caffeine	10	red	10	1	1	2	12	0.75	85.7143
2025-10-16	+/+	Caffeine	10	blue	10	0	3	1	13	0.769231	92.8571
2025-10-16	GR14QF2/+	Caffeine	10	blue	8	0	0	7	8	1	53.3333
2025-10-16	GR14QF2/QF2	Caffeine	10	blue	4	1	0	10	5	0.6	33.3333
2025-10-21	+/+	Escin	0.5	red	8	0	1	5	9	0.888889	64.2857
2025-10-21	GR14QF2/+	Escin	0.5	red	13	1	1	1	15	0.8	93.75
2025-10-21	GR14QF2/QF2	Escin	0.5	red	10	4	0	1	14	0.428571	93.3333
2025-10-21	+/+	Escin	0.5	blue	11	2	0	2	13	0.692308	86.6667
2025-10-21	GR14QF2/+	Escin	0.5	blue	7	2	1	4	10	0.5	71.4286
2025-10-21	GR14QF2/QF2	Escin	0.5	blue	11	2	1	1	14	0.642857	93.3333
2025-10-21	+/+	Lobeline	1	red	14	0	1	0	15	0.933333	100
2025-10-21	GR14QF2/+	Lobeline	1	red	11	0	0	3	11	1	78.5714
2025-10-21	+/+	Lobeline	1	blue	14	0	0	1	14	1	93.3333
2025-10-21	GR14QF2/+	Lobeline	1	blue	14	1	0	0	15	0.866667	100
2025-10-21	+/+	Denatonium	0.25	red	15	0	0	2	15	1	88.2353
2025-10-21	GR14QF2/+	Denatonium	0.25	red	13	1	0	2	14	0.857143	87.5
2025-10-21	+/+	Denatonium	0.25	blue	10	2	0	1	12	0.666667	92.3077
2025-10-21	GR14QF2/+	Denatonium	0.25	blue	6	5	0	2	11	0.0909091	84.6154
2025-10-21	+/+	Quinine	1	red	9	2	2	2	13	0.538462	86.6667
2025-10-21	GR14QF2/+	Quinine	1	red	7	1	1	4	9	0.666667	69.2308
2025-10-21	+/+	Quinine	1	blue	13	1	1	1	15	0.8	93.75
2025-10-21	GR14QF2/+	Caffeine	10	red	13	2	0	0	15	0.733333	100
2025-10-21	GR14QF2/+	Caffeine	10	blue	13	1	2	0	16	0.75	100
2025-10-21	+/+	Sucrose	0	red	6	7	1	0	14	-0.0714286	100
2025-10-21	GR14QF2/+	Sucrose	0	red	5	8	3	0	16	-0.1875	100
2025-10-21	+/+	Sucrose	0	blue	9	4	2	0	15	0.333333	100
2025-10-21	GR14QF2/+	Sucrose	0	blue	6	5	3	0	14	0.0714286	100
2025-10-21	GR14QF2/QF2	Sucrose	0	blue	3	1	2	2	6	0.333333	75
2025-10-22	+/+	Caffeine	10	red	12	2	1	0	15	0.666667	100
2025-10-22	GR14QF2/+	Caffeine	10	red	9	3	2	1	14	0.428571	93.3333
2025-10-22	+/+	Caffeine	10	blue	9	3	0	2	12	0.5	85.7143
2025-10-22	GR14QF2/+	Caffeine	10	blue	5	4	0	6	9	0.111111	60
2025-10-22	+/+	Escin	0.5	blue	10	1	0	5	11	0.818182	68.75
2025-10-22	GR14QF2/+	Escin	0.5	red	12	0	0	2	12	1	85.7143
2025-10-22	GR14QF2/+	Lobeline	1	red	15	0	0	1	15	1	93.75
2025-10-22	GR14QF2/+	Lobeline	1	blue	8	0	0	8	8	1	50
2025-10-22	GR14QF2/+	Sucrose	0	red	7	3	2	3	12	0.333333	80
2025-10-22	GR14QF2/+	Sucrose	0	blue	5	6	4	9	15	-0.0666667	62.5
2025-10-28	GR14QF2/QF2	Escin	0.5	red	10	2	1	0	13	0.615385	100
2025-10-28	GR14QF2/QF2	Escin	0.5	blue	6	3	4	1	13	0.230769	92.8571
2025-10-28	GR14QF2/QF2	Quinine	1	red	8	4	3	0	15	0.266667	100
2025-10-28	GR14QF2/+	Quinine	1	blue	16	0	0	0	16	1	100
2025-10-28	GR14QF2/QF2	Quinine	1	blue	7	2	4	0	13	0.384615	100
2025-10-28	+/+	Lobeline	1	red	11	0	0	3	11	1	78.5714
2025-10-28	GR14QF2/QF2	Lobeline	1	red	10	2	2	0	14	0.571429	100
2025-10-28	+/+	Lobeline	1	blue	13	0	0	1	13	1	92.8571
2025-10-28	GR14QF2/QF2	Lobeline	1	blue	8	1	4	1	13	0.538462	92.8571
2025-10-28	GR14QF2/+	Denatonium	0.25	red	11	2	0	3	13	0.692308	81.25
2025-10-28	GR14QF2/QF2	Denatonium	0.25	red	8	4	2	0	14	0.285714	100
2025-10-28	GR14QF2/+	Denatonium	0.25	blue	15	0	0	0	15	1	100
2025-10-28	GR14QF2/QF2	Denatonium	0.25	blue	10	1	3	2	14	0.642857	87.5
2025-10-28	+/+	Caffeine	10	red	4	8	2	1	14	-0.285714	93.3333
2025-10-28	GR14QF2/QF2	Caffeine	10	red	8	4	3	0	15	0.266667	100
2025-10-28	+/+	Caffeine	10	blue	8	3	3	1	14	0.357143	93.3333
2025-10-28	GR14QF2/QF2	Caffeine	10	blue	9	3	2	1	14	0.428571	93.3333
2025-10-28	GR14QF2/QF2	Caffeine	10	blue	8	1	5	0	14	0.5	100
2025-10-28	+/+	Sucrose	0	red	3	7	2	2	12	-0.333333	85.7143
2025-10-28	GR14QF2/QF2	Sucrose	0	red	5	4	3	2	12	0.0833333	85.7143
2025-10-28	GR14QF2/+	Sucrose	0	blue	8	2	3	2	13	0.461538	86.6667
2025-10-28	GR14QF2/QF2	Sucrose	0	blue	7	4	3	2	14	0.214286	87.5
2025-11-05	+/+	Quinine	1	red	11	1	0	3	12	0.833333	80
2025-11-05	GR14QF2/QF2	Quinine	1	red	10	3	1	1	14	0.5	93.3333
2025-11-05	GR14QF2/QF2	Quinine	1	red	10	3	0	2	13	0.538462	86.6667
2025-11-05	+/+	Quinine	1	blue	9	2	2	1	13	0.538462	92.8571
2025-11-05	GR14QF2/+	Quinine	1	blue	11	0	0	4	11	1	73.3333
2025-11-05	GR14QF2/QF2	Quinine	1	blue	12	1	1	2	14	0.785714	87.5
2025-11-05	GR14QF2/QF2	Quinine	1	blue	8	1	3	3	12	0.583333	80
2025-11-05	+/+	Escin	0.5	red	11	1	1	1	13	0.769231	92.8571
2025-11-05	+/+	Escin	0.5	red	9	3	0	5	12	0.5	70.5882
2025-11-05	+/+	Escin	0.5	blue	13	1	0	1	14	0.857143	93.3333
2025-11-05	GR14QF2/+	Escin	0.5	blue	9	1	3	1	13	0.615385	92.8571
2025-11-05	GR14QF2/QF2	Escin	0.5	blue	11	0	2	1	13	0.846154	92.8571
2025-11-05	+/+	Lobeline	1	red	11	2	1	1	14	0.642857	93.3333
2025-11-05	GR14QF2/+	Lobeline	1	red	10	2	0	2	12	0.666667	85.7143
2025-11-05	GR14QF2/QF2	Lobeline	1	red	10	2	0	3	12	0.666667	80
2025-11-05	GR14QF2/+	Lobeline	1	blue	13	2	0	0	15	0.733333	100
2025-11-05	GR14QF2/+	Lobeline	1	blue	11	1	0	1	12	0.833333	92.3077
2025-11-05	GR14QF2/QF2	Lobeline	1	blue	12	3	0	0	15	0.6	100
2025-11-05	+/+	Denatonium	0.25	red	9	4	1	0	14	0.357143	100
2025-11-05	GR14QF2/QF2	Denatonium	0.25	red	13	3	0	1	16	0.625	94.1176
2025-11-05	+/+	Denatonium	0.25	blue	8	3	0	2	11	0.454545	84.6154
2025-11-05	GR14QF2/QF2	Denatonium	0.25	blue	9	3	3	1	15	0.4	93.75
2025-11-05	+/+	Caffeine	10	red	5	7	3	0	15	-0.133333	100
2025-11-05	GR14QF2/QF2	Caffeine	10	red	15	1	0	0	16	0.875	100
2025-11-05	+/+	Caffeine	10	blue	9	3	0	1	12	0.5	92.3077
2025-11-05	GR14QF2/+	Caffeine	10	blue	14	0	0	1	14	1	93.3333
2025-11-05	+/+	Sucrose	0	red	1	9	5	0	15	-0.533333	100
2025-11-05	GR14QF2/QF2	Sucrose	0	red	6	6	2	1	15	0	93.3333
2025-11-05	+/+	Sucrose	0	blue	9	4	1	1	15	0.357143	93.3333
2025-11-05	+/+	Sucrose	0	blue	6	3	5	1	15	0.214286	93.3333
2026-02-25	+/+	Sucrose	0	red	9	1	3	2	15	0.615385	86.6667
2026-02-25	GR14QF2/+	Sucrose	0	red	7	0	1	5	13	0.875	61.5385
2026-02-25	GR14QF2/QF2	Sucrose	0	red	5	5	1	2	13	0	84.6154
2026-02-25	+/+	Sucrose	0	blue	3	7	3	2	15	-0.307692	86.6667
2026-02-25	GR14QF2/+	Sucrose	0	blue	3	8	1	3	15	-0.416667	80
2026-02-25	GR14QF2/QF2	Sucrose	0	blue	3	6	0	6	15	-0.333333	60
2026-02-25	+/+	Quinine	1	red	10	2	1	1	14	0.615385	92.8571
2026-02-25	+/+	Quinine	1	red	9	2	1	3	15	0.583333	80
2026-02-25	GR14QF2/+	Quinine	1	red	11	0	2	2	15	0.846154	86.6667
2026-02-25	GR14QF2/+	Quinine	1	red	9	3	1	2	15	0.461538	86.6667
2026-02-25	GR14QF2/QF2	Quinine	1	red	5	6	2	0	13	-0.0769231	100
2026-02-25	GR14QF2/QF2	Quinine	1	red	5	3	2	3	13	0.2	76.9231
2026-02-25	+/+	Quinine	1	blue	10	0	0	6	16	1	62.5
2026-02-25	+/+	Quinine	1	blue	8	2	1	3	14	0.545455	78.5714
2026-02-25	GR14QF2/+	Quinine	1	blue	8	1	2	3	14	0.636364	78.5714
2026-02-25	GR14QF2/+	Quinine	1	blue	8	1	1	5	15	0.7	66.6667
2026-02-25	GR14QF2/QF2	Quinine	1	blue	7	3	2	2	14	0.333333	85.7143
2026-02-25	GR14QF2/QF2	Quinine	1	blue	8	2	1	4	15	0.545455	73.3333

## Sheet: SFig2A
date	cage	dyes	genotype	blue_dye	blue_conc	red_conce	no_red	no_blue	no_purple	no_unfed	tot_fed	PI_red
17-Sep	yellow	0.5%A : 0.75%BB	LVP	BB	0.0075	0.005	2	4	7	0	13	-0.153846
17-Sep	yellow	0.5%A : 0.75%BB	LVP	BB	0.0075	0.005	4	7	4	0	15	-0.2
17-Sep	yellow	0.5%A : 0.75%BB	LVP	BB	0.0075	0.005	2	8	3	0	13	-0.461538
17-Sep	yellow	0.5%A : 0.75%BB	LVP	BB	0.0075	0.005	0	8	4	1	12	-0.666667
17-Sep	yellow	0.5%A : 0.75%BB	LVP	IC	0.0075	0.005	2	7	5	0	14	-0.357143
17-Sep	yellow	0.5%A : 0.75%BB	LVP	IC	0.0075	0.005	2	8	4	0	14	-0.428571
17-Sep	yellow	0.5%A : 0.75%BB	LVP	IC	0.0075	0.005	2	4	7	0	13	-0.153846
17-Sep	yellow	0.5%A : 0.75%BB	LVP	IC	0.0075	0.005	3	3	7	0	13	0
17-Sep	orange	0.5%A : 0.125%BB	LVP	BB	0.00125	0.005	8	4	2	0	14	0.285714
17-Sep	orange	0.5%A : 0.125%BB	LVP	BB	0.00125	0.005	9	2	2	1	13	0.538462
17-Sep	orange	0.5%A : 0.125%BB	LVP	BB	0.00125	0.005	7	2	6	0	15	0.333333
17-Sep	orange	0.5%A : 0.125%BB	LVP	BB	0.00125	0.005	9	0	5	0	14	0.642857
17-Sep	orange	0.5%A : 0.125%BB	LVP	IC	0.00125	0.005	8	2	3	0	13	0.461538
17-Sep	orange	0.5%A : 0.125%BB	LVP	IC	0.00125	0.005	5	2	6	0	13	0.230769
17-Sep	orange	0.5%A : 0.125%BB	LVP	IC	0.00125	0.005	4	2	8	0	14	0.142857
17-Sep	orange	0.5%A : 0.125%BB	LVP	IC	0.00125	0.005	10	1	2	1	13	0.692308
17-Sep	red	0.5%A : 0.065%BB	GR14_LVP	BB	0.00065	0.005	9	2	1	2	12	0.583333
17-Sep	red	0.5%A : 0.065%BB	LVP	BB	0.00065	0.005	8	0	5	0	13	0.615385
17-Sep	red	0.5%A : 0.065%BB	LVP	BB	0.00065	0.005	8	0	0	0	8	1
17-Sep	red	0.5%A : 0.065%BB	GR14_LVP	BB	0.00065	0.005	8	1	4	0	13	0.538462
17-Sep	red	0.5%A : 0.065%BB	LVP	IC	0.00065	0.005	8	2	4	0	14	0.428571
17-Sep	red	0.5%A : 0.065%BB	LVP	IC	0.00065	0.005	7	3	3	1	13	0.307692
17-Sep	red	0.5%A : 0.065%BB	LVP	IC	0.00065	0.005	10	0	3	1	13	0.769231
17-Sep	red	0.5%A : 0.065%BB	LVP	IC	0.00065	0.005	10	1	2	1	13	0.692308
17-Sep	white	0.125%A : 0.125%BB	GR14_LVP	BB	0.00125	0.00125	4	5	3	2	12	-0.0833333
17-Sep	white	0.125%A : 0.125%BB	GR14_LVP	BB	0.00125	0.00125	4	5	5	0	14	-0.0714286
17-Sep	white	0.125%A : 0.125%BB	GR14_LVP	BB	0.00125	0.00125	3	4	3	1	10	-0.1
17-Sep	white	0.125%A : 0.125%BB	GR14_LVP	BB	0.00125	0.00125	3	4	8	0	15	-0.0666667
17-Sep	white	0.125%A : 0.125%BB	GR14_LVP	IC	0.00125	0.00125	3	4	3	3	10	-0.1
17-Sep	white	0.125%A : 0.125%BB	GR14_LVP	IC	0.00125	0.00125	2	6	5	1	13	-0.307692
17-Sep	white	0.125%A : 0.125%BB	GR14_LVP	IC	0.00125	0.00125	2	6	5	0	13	-0.307692
17-Sep	white	0.125%A : 0.125%BB	GR14_LVP	IC	0.00125	0.00125	6	3	4	1	13	0.230769
15-Aug	orange	0.5%A : 0.125%BB	GR14_LVP	BB	0.00125	0.005	10	2	4	1	16	0.5
15-Aug	orange	0.5%A : 0.125%BB	LVP	BB	0.00125	0.005	8	0	3	0	11	0.727273
15-Aug	orange	0.5%A : 0.125%BB	GR14_LVP	BB	0.00125	0.005	6	2	4	0	12	0.333333
01-Aug	orange	0.5%A : 0.125%BB	GR14_LVP	BB	0.00125	0.005	9	3	6	1	18	0.333333
01-Aug	orange	0.5%A : 0.125%BB	LVP	BB	0.00125	0.005	5	1	6	0	12	0.333333
29-Jul	orange	0.5%A : 0.125%BB	GR14_LVP	BB	0.00125	0.005	9	0	3	0	12	0.75
29-Jul	orange	0.5%A : 0.125%BB	LVP	BB	0.00125	0.005	9	1	3	1	13	0.615385
13-Aug	orange	0.5%A : 0.125%BB	GR14_LVP	BB	0.00125	0.005	7	0	8	0	15	0.466667
13-Aug	orange	0.5%A : 0.125%BB	LVP	BB	0.00125	0.005	6	3	6	0	15	0.2

## Sheet: Fig3C
date	genotype	treatment	concentration	bitter_color	n_control	n_bitter	n_both	n_unfed	tot_fed	PI	feeding_rate
2025-11-10	Gr14 > Kir2.1	Escin	0.5	red	4	3	2	6	9	0.111111	60
2025-11-10	Gr14 > Kir2.1	Escin	0.5	red	5	6	2	3	13	-0.0769231	81.25
2025-11-10	Gr14 > Kir2.1	Escin	0.5	blue	5	6	3	1	14	-0.0714286	93.3333
2025-11-10	Gr14 > Kir2.1	Escin	0.5	blue	6	7	0	2	13	-0.0769231	86.6667
2025-11-10	Gr14 > Kir2.1	Escin	0.5	red	5	5	3	2	13	0	86.6667
2025-11-10	Gr14 > Kir2.1	Escin	0.5	red	5	6	1	2	12	-0.0833333	85.7143
2025-11-10	Gr14 > Kir2.1	Escin	0.5	red	6	2	2	6	10	0.4	62.5
2025-11-10	Gr14 > Kir2.1	Escin	0.5	red	5	5	3	2	13	0	86.6667
2025-11-10	QUAS-Kir2.1	Escin	0.5	blue	8	4	1	2	13	0.307692	86.6667
2025-11-10	QUAS-Kir2.1	Escin	0.5	blue	12	0	0	3	12	1	80
2025-11-10	QUAS-Kir2.1	Escin	0.5	blue	10	2	0	3	12	0.666667	80
2025-11-10	QUAS-Kir2.1	Escin	0.5	red	12	3	0	1	15	0.6	93.75
2025-11-10	QUAS-Kir2.1	Escin	0.5	red	12	2	1	0	15	0.666667	100
2025-11-10	QUAS-Kir2.1	Escin	0.5	red	9	2	0	5	11	0.636364	68.75
2025-11-10	QUAS-Kir2.1	Escin	0.5	blue	8	1	1	5	10	0.7	66.6667
2025-11-10	QUAS-Kir2.1	Escin	0.5	blue	8	0	0	7	8	1	53.3333
2025-11-10	Gr14-QF2	Escin	0.5	blue	12	0	0	3	12	1	80
2025-11-10	Gr14-QF2	Escin	0.5	red	11	0	2	2	13	0.846154	86.6667
2025-11-10	Gr14-QF2	Escin	0.5	red	12	1	0	3	13	0.846154	81.25
2025-11-10	Gr14-QF2	Escin	0.5	blue	7	1	3	2	11	0.545455	84.6154
2025-11-10	Gr14-QF2	Escin	0.5	blue	9	0	0	5	9	1	64.2857
2025-11-10	Gr14-QF2	Escin	0.5	red	9	0	0	6	9	1	60
2025-11-10	Gr14-QF2	Escin	0.5	blue	8	2	1	3	11	0.545455	78.5714
2025-11-10	Gr14-QF2	Escin	0.5	red	4	1	1	8	6	0.5	42.8571
2025-11-10	QUAS-Kir2.1	Sucrose	0	blue	4	3	1	7	8	0.125	53.3333
2025-11-10	Gr14-QF2	Sucrose	0	red	5	5	0	4	10	0	71.4286
2025-11-10	Gr14 > Kir2.1	Sucrose	0	red	1	2	0	9	3	-0.333333	25
2025-11-10	QUAS-Kir2.1	Sucrose	0	red	3	4	3	4	10	-0.1	71.4286
2025-11-10	Gr14-QF2	Sucrose	0	blue	4	4	0	7	8	0	53.3333
2025-11-10	Gr14 > Kir2.1	Sucrose	0	blue	6	2	1	6	9	0.444444	60
2025-11-18	Gr14 > Kir2.1	Lobeline	1	blue	11	2	1	2	14	0.642857	87.5
2025-11-18	Gr14 > Kir2.1	Lobeline	1	red	14	1	0	1	15	0.866667	93.75
2025-11-18	Gr14 > Kir2.1	Lobeline	1	red	11	3	0	1	14	0.571429	93.3333
2025-11-18	Gr14 > Kir2.1	Lobeline	1	red	13	3	0	0	16	0.625	100
2025-11-18	Gr14 > Kir2.1	Lobeline	1	blue	12	1	1	1	14	0.785714	93.3333
2025-11-18	Gr14 > Kir2.1	Lobeline	1	blue	12	0	3	0	15	0.8	100
2025-11-18	Gr14 > Kir2.1	Lobeline	1	blue	10	0	3	1	13	0.769231	92.8571
2025-11-18	Gr14 > Kir2.1	Lobeline	1	red	11	1	3	1	15	0.666667	93.75
2025-11-18	QUAS-Kir2.1	Lobeline	1	red	13	0	1	2	14	0.928571	87.5
2025-11-18	QUAS-Kir2.1	Lobeline	1	red	14	0	0	1	14	1	93.3333
2025-11-18	QUAS-Kir2.1	Lobeline	1	blue	14	0	1	0	15	0.933333	100
2025-11-18	QUAS-Kir2.1	Lobeline	1	blue	15	0	0	0	15	1	100
2025-11-18	QUAS-Kir2.1	Lobeline	1	blue	15	0	0	0	15	1	100
2025-11-18	QUAS-Kir2.1	Lobeline	1	red	12	1	1	0	14	0.785714	100
2025-11-18	QUAS-Kir2.1	Lobeline	1	red	15	0	0	0	15	1	100
2025-11-18	QUAS-Kir2.1	Lobeline	1	blue	15	0	0	0	15	1	100
2025-11-18	Gr14-QF2	Lobeline	1	blue	11	1	0	2	12	0.833333	85.7143
2025-11-18	Gr14-QF2	Lobeline	1	red	15	0	0	1	15	1	93.75
2025-11-18	Gr14-QF2	Lobeline	1	red	13	0	0	2	13	1	86.6667
2025-11-18	Gr14-QF2	Lobeline	1	red	12	0	0	2	12	1	85.7143
2025-11-18	Gr14-QF2	Lobeline	1	blue	13	0	0	2	13	1	86.6667
2025-11-18	Gr14-QF2	Lobeline	1	blue	15	0	0	1	15	1	93.75
2025-11-18	Gr14-QF2	Lobeline	1	red	13	0	0	1	13	1	92.8571
2025-11-18	Gr14-QF2	Lobeline	1	red	14	1	0	1	15	0.866667	93.75
2025-11-18	QUAS-Kir2.1	Sucrose	0	red	4	6	2	3	12	-0.166667	80
2025-11-18	Gr14-QF2	Sucrose	0	blue	7	5	1	0	13	0.153846	100
2025-11-18	Gr14 > Kir2.1	Sucrose	0	blue	2	11	2	0	15	-0.6	100
2025-11-18	QUAS-Kir2.1	Sucrose	0	blue	10	3	1	2	14	0.5	87.5
2025-11-18	Gr14-QF2	Sucrose	0	red	8	4	2	0	14	0.285714	100
2025-11-18	Gr14 > Kir2.1	Sucrose	0	red	6	3	1	5	10	0.3	66.6667
2025-11-20	Gr14 > Kir2.1	Denatonium	0.25	red	7	5	3	0	15	0.133333	100
2025-11-20	Gr14 > Kir2.1	Denatonium	0.25	blue	9	5	1	0	15	0.266667	100
2025-11-20	Gr14 > Kir2.1	Denatonium	0.25	blue	12	2	1	0	15	0.666667	100
2025-11-20	Gr14 > Kir2.1	Denatonium	0.25	blue	6	6	3	0	15	0	100
2025-11-20	Gr14 > Kir2.1	Denatonium	0.25	red	8	5	3	0	16	0.1875	100
2025-11-20	Gr14 > Kir2.1	Denatonium	0.25	red	8	5	2	0	15	0.2	100
2025-11-20	Gr14 > Kir2.1	Denatonium	0.25	blue	9	4	2	0	15	0.333333	100
2025-11-20	Gr14 > Kir2.1	Denatonium	0.25	blue	7	2	4	1	13	0.384615	92.8571
2025-11-20	QUAS-Kir2.1	Denatonium	0.25	red	12	2	1	0	15	0.666667	100
2025-11-20	QUAS-Kir2.1	Denatonium	0.25	red	13	2	0	0	15	0.733333	100
2025-11-20	QUAS-Kir2.1	Denatonium	0.25	blue	13	2	0	0	15	0.733333	100
2025-11-20	QUAS-Kir2.1	Denatonium	0.25	blue	14	0	1	0	15	0.933333	100
2025-11-20	QUAS-Kir2.1	Denatonium	0.25	red	12	0	3	0	15	0.8	100
2025-11-20	QUAS-Kir2.1	Denatonium	0.25	red	13	1	0	1	14	0.857143	93.3333
2025-11-20	QUAS-Kir2.1	Denatonium	0.25	blue	15	0	0	0	15	1	100
2025-11-20	QUAS-Kir2.1	Denatonium	0.25	red	12	0	1	0	13	0.923077	100
2025-11-20	Gr14-QF2	Denatonium	0.25	blue	12	3	1	0	16	0.5625	100
2025-11-20	Gr14-QF2	Denatonium	0.25	red	13	1	0	1	14	0.857143	93.3333
2025-11-20	Gr14-QF2	Denatonium	0.25	red	11	3	0	1	14	0.571429	93.3333
2025-11-20	Gr14-QF2	Denatonium	0.25	blue	6	4	2	3	12	0.166667	80
2025-11-20	Gr14-QF2	Denatonium	0.25	blue	11	0	3	2	14	0.785714	87.5
2025-11-20	Gr14-QF2	Denatonium	0.25	blue	11	5	0	0	16	0.375	100
2025-11-20	Gr14-QF2	Denatonium	0.25	red	8	4	3	0	15	0.266667	100
2025-11-20	Gr14-QF2	Denatonium	0.25	red	10	3	0	1	13	0.538462	92.8571
2025-11-20	QUAS-Kir2.1	Sucrose	0	blue	1	9	5	0	15	-0.533333	100
2025-11-20	Gr14-QF2	Sucrose	0	blue	4	7	3	1	14	-0.214286	93.3333
2025-11-20	Gr14 > Kir2.1	Sucrose	0	blue	6	6	3	0	15	0	100
2025-11-20	QUAS-Kir2.1	Sucrose	0	red	6	6	3	0	15	0	100
2025-11-20	Gr14-QF2	Sucrose	0	red	4	5	4	0	13	-0.0769231	100
2025-11-20	Gr14 > Kir2.1	Sucrose	0	blue	7	2	6	0	15	0.333333	100
2025-11-26	Gr14 > Kir2.1	Caffeine	10	red	6	7	2	0	15	-0.0666667	100
2025-11-26	Gr14 > Kir2.1	Caffeine	10	blue	8	4	1	2	13	0.307692	86.6667
2025-11-26	Gr14 > Kir2.1	Caffeine	10	red	12	3	0	0	15	0.6	100
2025-11-26	Gr14 > Kir2.1	Caffeine	10	blue	9	6	0	0	15	0.2	100
2025-11-26	Gr14 > Kir2.1	Caffeine	10	red	12	2	1	0	15	0.666667	100
2025-11-26	Gr14 > Kir2.1	Caffeine	10	blue	12	1	0	1	13	0.846154	92.8571
2025-11-26	Gr14 > Kir2.1	Caffeine	10	blue	10	3	1	1	14	0.5	93.3333
2025-11-26	Gr14 > Kir2.1	Caffeine	10	red	11	0	3	1	14	0.785714	93.3333
2025-11-26	QUAS-Kir2.1	Caffeine	10	red	5	8	2	1	15	-0.2	93.75
2025-11-26	QUAS-Kir2.1	Caffeine	10	blue	7	7	0	1	14	0	93.3333
2025-11-26	QUAS-Kir2.1	Caffeine	10	blue	9	5	0	1	14	0.285714	93.3333
2025-11-26	QUAS-Kir2.1	Caffeine	10	red	3	8	2	2	13	-0.384615	86.6667
2025-11-26	QUAS-Kir2.1	Caffeine	10	red	7	3	4	1	14	0.285714	93.3333
2025-11-26	QUAS-Kir2.1	Caffeine	10	blue	5	5	2	3	12	0	80
2025-11-26	QUAS-Kir2.1	Caffeine	10	blue	9	2	3	0	14	0.5	100
2025-11-26	QUAS-Kir2.1	Caffeine	10	red	14	0	1	0	15	0.933333	100
2025-11-26	Gr14-QF2	Caffeine	10	red	9	4	2	0	15	0.333333	100
2025-11-26	Gr14-QF2	Caffeine	10	blue	7	6	3	0	16	0.0625	100
2025-11-26	Gr14-QF2	Caffeine	10	blue	8	5	3	0	16	0.1875	100
2025-11-26	Gr14-QF2	Caffeine	10	blue	6	5	3	1	14	0.0714286	93.3333
2025-11-26	Gr14-QF2	Caffeine	10	red	9	4	0	2	13	0.384615	86.6667
2025-11-26	Gr14-QF2	Caffeine	10	red	10	4	1	0	15	0.4	100
2025-11-26	Gr14-QF2	Caffeine	10	blue	6	3	1	5	10	0.3	66.6667
2025-11-26	Gr14-QF2	Caffeine	10	blue	6	8	1	0	15	-0.133333	100
2025-11-26	Gr14 > Kir2.1	Sucrose	0	red	6	0	0	7	6	1	46.1538
2025-11-26	QUAS-Kir2.1	Sucrose	0	red	5	2	0	8	7	0.428571	46.6667
2025-11-26	Gr14-QF2	Sucrose	0	red	6	6	0	2	12	0	85.7143
2025-11-26	Gr14 > Kir2.1	Sucrose	0	blue	4	5	0	5	9	-0.111111	64.2857
2025-11-26	QUAS-Kir2.1	Sucrose	0	blue	5	6	0	4	11	-0.0909091	73.3333
2025-11-26	Gr14-QF2	Sucrose	0	blue	8	2	0	5	10	0.6	66.6667
2025-11-26	Gr14 > Kir2.1	Quinine	1	blue	13	0	0	2	13	1	86.6667
2025-11-26	Gr14 > Kir2.1	Quinine	1	red	13	0	0	2	13	1	86.6667
2025-11-26	Gr14 > Kir2.1	Quinine	1	red	13	2	0	0	15	0.733333	100
2025-11-26	Gr14 > Kir2.1	Quinine	1	blue	13	0	1	2	14	0.928571	87.5
2025-11-26	Gr14 > Kir2.1	Quinine	1	blue	14	0	0	1	14	1	93.3333
2025-11-26	QUAS-Kir2.1	Quinine	1	blue	11	0	0	3	11	1	78.5714
2025-11-26	QUAS-Kir2.1	Quinine	1	red	11	3	1	0	15	0.533333	100
2025-11-26	QUAS-Kir2.1	Quinine	1	red	13	0	0	2	13	1	86.6667
2025-11-26	QUAS-Kir2.1	Quinine	1	red	9	1	0	4	10	0.8	71.4286
2025-11-26	QUAS-Kir2.1	Quinine	1	blue	12	0	1	2	13	0.923077	86.6667
2025-11-26	QUAS-Kir2.1	Quinine	1	blue	10	0	0	3	10	1	76.9231
2025-11-26	Gr14-QF2	Quinine	1	blue	13	1	0	0	14	0.857143	100
2025-11-26	Gr14-QF2	Quinine	1	red	15	0	0	0	15	1	100
2025-11-26	Gr14-QF2	Quinine	1	red	13	1	0	0	14	0.857143	100
2025-11-26	Gr14-QF2	Quinine	1	blue	9	0	0	5	9	1	64.2857
2025-11-26	Gr14-QF2	Quinine	1	blue	10	0	0	5	10	1	66.6667
2025-11-26	Gr14-QF2	Quinine	1	red	7	0	0	6	7	1	53.8462
2025-11-26	QUAS-Kir2.1	Sucrose	0	red	2	4	0	1	6	-0.333333	85.7143
2025-11-26	Gr14-QF2	Sucrose	0	blue	5	2	0	8	7	0.428571	46.6667
2025-11-26	Gr14 > Kir2.1	Sucrose	0	blue	6	1	1	4	8	0.625	66.6667
2025-11-26	Gr14-QF2	Sucrose	0	red	4	7	0	4	11	-0.272727	73.3333
2025-12-11	Gr14 > Kir2.1	Denatonium2	0.25	red	11	1	0	2	12	0.833333	85.7143
2025-12-11	Gr14 > Kir2.1	Denatonium2	0.25	red	6	6	1	2	13	0	86.6667
2025-12-11	Gr14 > Kir2.1	Denatonium2	0.25	red	9	3	1	2	13	0.461538	86.6667
2025-12-11	Gr14 > Kir2.1	Denatonium2	0.25	red	9	5	1	0	15	0.266667	100
2025-12-11	Gr14 > Kir2.1	Denatonium2	0.25	blue	7	5	1	2	13	0.153846	86.6667
2025-12-11	Gr14 > Kir2.1	Denatonium2	0.25	blue	5	3	2	5	10	0.2	66.6667
2025-12-11	Gr14 > Kir2.1	Denatonium2	0.25	blue	4	6	2	2	12	-0.166667	85.7143
2025-12-11	Gr14 > Kir2.1	Denatonium2	0.25	blue	5	2	1	7	8	0.375	53.3333
2025-12-11	QUAS-Kir2.1	Denatonium2	0.25	red	11	0	1	3	12	0.916667	80
2025-12-11	QUAS-Kir2.1	Denatonium2	0.25	red	11	1	0	2	12	0.833333	85.7143
2025-12-11	QUAS-Kir2.1	Denatonium2	0.25	red	9	1	1	4	11	0.727273	73.3333
2025-12-11	QUAS-Kir2.1	Denatonium2	0.25	red	13	0	1	1	14	0.928571	93.3333
2025-12-11	QUAS-Kir2.1	Denatonium2	0.25	blue	7	0	1	7	8	0.875	53.3333
2025-12-11	QUAS-Kir2.1	Denatonium2	0.25	blue	7	3	1	3	11	0.363636	78.5714
2025-12-11	QUAS-Kir2.1	Denatonium2	0.25	blue	5	4	0	4	9	0.111111	69.2308
2025-12-11	QUAS-Kir2.1	Denatonium2	0.25	blue	8	0	2	3	10	0.8	76.9231
2025-12-11	Gr14-QF2	Denatonium2	0.25	red	10	4	1	3	15	0.4	83.3333
2025-12-11	Gr14-QF2	Denatonium2	0.25	red	11	1	0	3	12	0.833333	80
2025-12-11	Gr14-QF2	Denatonium2	0.25	red	13	2	0	0	15	0.733333	100
2025-12-11	Gr14-QF2	Denatonium2	0.25	red	14	0	0	2	14	1	87.5
2025-12-11	Gr14-QF2	Denatonium2	0.25	blue	6	6	0	3	12	0	80
2025-12-11	Gr14-QF2	Denatonium2	0.25	blue	8	2	0	5	10	0.6	66.6667
2025-12-11	Gr14-QF2	Denatonium2	0.25	blue	12	1	0	2	13	0.846154	86.6667
2025-12-11	Gr14-QF2	Denatonium2	0.25	blue	10	0	0	5	10	1	66.6667
2025-12-11	Gr14 > Kir2.1	Sucrose	0	red	4	8	1	1	13	-0.307692	92.8571
2025-12-11	QUAS-Kir2.1	Sucrose	0	red	4	4	1	6	9	0	60
2025-12-11	Gr14-QF2	Sucrose	0	red	9	1	3	0	13	0.615385	100
2025-12-11	Gr14 > Kir2.1	Sucrose	0	blue	4	8	0	1	12	-0.333333	92.3077
2025-12-11	QUAS-Kir2.1	Sucrose	0	blue	3	6	2	4	11	-0.272727	73.3333
2025-12-11	Gr14-QF2	Sucrose	0	blue	5	5	2	3	12	0	80
2025-12-11	Gr14 > Kir2.1	Quinine	1	red	12	1	0	2	13	0.846154	86.6667
2025-12-11	QUAS-Kir2.1	Quinine	1	red	9	0	0	5	9	1	64.2857
2025-12-11	QUAS-Kir2.1	Quinine	1	red	4	2	0	2	6	0.333333	75
2025-12-11	Gr14-QF2	Quinine	1	red	9	2	0	5	11	0.636364	68.75
2025-12-11	Gr14 > Kir2.1	Quinine	1	blue	10	0	0	5	10	1	66.6667
2025-12-11	Gr14 > Kir2.1	Quinine	1	blue	8	1	0	6	9	0.777778	60
2025-12-11	QUAS-Kir2.1	Quinine	1	blue	10	3	0	2	13	0.538462	86.6667
2025-12-11	Gr14-QF2	Quinine	1	blue	8	1	2	3	11	0.636364	78.5714
2025-12-11	Gr14-QF2	Quinine	1	blue	9	1	1	2	11	0.727273	84.6154
2026-02-25	Gr14-QF2	Sucrose	0	red	7	0	1	5	13	0.875	100
2026-02-25	Gr14-QF2	Sucrose	0	blue	3	8	1	3	15	-0.416667	100
2026-02-25	Gr14-QF2	Quinine	1	red	11	0	2	2	15	0.846154	100
2026-02-25	Gr14-QF2	Quinine	1	red	9	3	1	2	15	0.461538	100
2026-02-25	Gr14-QF2	Quinine	1	blue	8	1	2	3	14	0.636364	100
2026-02-25	Gr14-QF2	Quinine	1	blue	8	1	1	5	15	0.7	100
2026-02-25	Gr14 > Kir2.1	Sucrose	0	red	7	3	5	1	15	0.266667	93.75
2026-02-25	Gr14 > Kir2.1	Sucrose	0	blue	8	6	0	0	14	0.142857	100
2026-02-25	QUAS-Kir2.1	Sucrose	0	red	8	0	2	2	10	0.8	83.3333
2026-02-25	QUAS-Kir2.1	Sucrose	0	blue	2	6	1	6	9	-0.444444	60
2026-02-25	Gr14 > Kir2.1	Quinine	1	red	10	2	1	2	13	0.615385	86.6667
2026-02-25	Gr14 > Kir2.1	Quinine	1	red	13	0	1	1	14	0.928571	93.3333
2026-02-25	QUAS-Kir2.1	Quinine	1	red	8	2	0	5	10	0.6	66.6667
2026-02-25	QUAS-Kir2.1	Quinine	1	red	15	0	0	0	15	1	100
2026-02-25	Gr14 > Kir2.1	Quinine	1	blue	11	1	2	1	14	0.714286	93.3333
2026-02-25	Gr14 > Kir2.1	Quinine	1	blue	10	0	1	4	11	0.909091	73.3333
2026-02-25	QUAS-Kir2.1	Quinine	1	blue	7	3	2	4	12	0.333333	75
2026-02-25	QUAS-Kir2.1	Quinine	1	blue	5	1	0	7	6	0.666667	46.1538

## Sheet: SFig4B-C
date	Genotype	group	cross	treatment	sucrose_vol
2025-Oct-11	QUAS-Kir2.1	56	056_001	UFC	-0.561293
2025-Oct-11	QUAS-Kir2.1	56	056_001	UFC	-0.558654
2025-Oct-11	QUAS-Kir2.1	56	056_001	UFC	-0.558507
2025-Oct-11	QUAS-Kir2.1	56	056_001	UFC	-0.556312
2025-Oct-11	QUAS-Kir2.1	56	056_001	UFC	-0.562308
2025-Oct-11	QUAS-Kir2.1	56	056_001	UFC	-0.559109
2025-Oct-11	QUAS-Kir2.1	56	056_001	UFC	-0.556624
2025-Oct-11	QUAS-Kir2.1	56	056_001	UFC	-0.55647
2025-Oct-11	QUAS-Kir2.1	56	056_001	UFC	-0.546162
2025-Oct-11	QUAS-Kir2.1	56	056_001	UFC	-0.552161
2025-Oct-11	QUAS-Kir2.1	56	056_001	UFC	-0.557751
2025-Oct-11	QUAS-Kir2.1	56	056_001	UFC	-0.549141
2025-Oct-11	QUAS-Kir2.1	56	056_001	UFC	-0.554153
2025-Oct-11	QUAS-Kir2.1	56	056_001	UFC	-0.557145
2025-Oct-11	QUAS-Kir2.1	56	056_001	UFC	-0.559648
2025-Oct-11	QUAS-Kir2.1	56	056_001	UFC	-0.557324
2025-Mar-21	QUAS-Kir2.1	56	056_001	UFC	0.0132073
2025-Mar-21	QUAS-Kir2.1	56	056_001	UFC	0.0095146
2025-Mar-21	QUAS-Kir2.1	56	056_001	UFC	0.0109534
2025-Mar-21	QUAS-Kir2.1	56	056_001	UFC	-0.0172649
2025-Mar-21	QUAS-Kir2.1	56	056_001	UFC	-0.0068336
2025-Mar-21	QUAS-Kir2.1	56	056_001	UFC	-0.0143576
2025-Mar-21	QUAS-Kir2.1	56	056_001	UFC	0.0009247
2025-Mar-21	QUAS-Kir2.1	56	056_001	UFC	-0.0065564
2025-Mar-21	QUAS-Kir2.1	56	056_001	UFC	-0.0104537
2025-Mar-21	QUAS-Kir2.1	56	056_001	UFC	-0.0083087
2025-Mar-21	QUAS-Kir2.1	56	056_001	UFC	0.0020797
2025-Oct-11	Gr4 > Kir2.1	56	056_020	UFC	-0.0338607
2025-Oct-11	Gr4 > Kir2.1	56	056_020	UFC	-0.0394614
2025-Oct-11	Gr4 > Kir2.1	56	056_020	UFC	-0.0370107
2025-Oct-11	Gr4 > Kir2.1	56	056_020	UFC	-0.0372669
2025-Oct-11	Gr4 > Kir2.1	56	056_020	UFC	-0.038781
2025-Oct-11	Gr4 > Kir2.1	56	056_020	UFC	-0.0378066
2025-Oct-11	Gr4 > Kir2.1	56	056_020	UFC	-0.0375777
2025-Oct-11	Gr4 > Kir2.1	56	056_020	UFC	-0.0029676
2025-Oct-11	Gr4 > Kir2.1	56	056_020	UFC	-0.0408117
2025-Oct-11	Gr4 > Kir2.1	56	056_020	UFC	-0.0353811
2025-Oct-11	Gr4 > Kir2.1	56	056_020	UFC	-0.0005841
2025-Oct-11	Gr4 > Kir2.1	56	056_020	UFC	-0.0072726
2025-Oct-11	Gr4 > Kir2.1	56	056_020	UFC	-0.0041772
2025-Oct-11	Gr4 > Kir2.1	56	056_020	UFC	-0.0056136
2025-Oct-11	Gr4 > Kir2.1	56	056_020	UFC	-0.001821
2025-Oct-11	Gr4 > Kir2.1	56	056_020	UFC	-0.0016383
2025-Oct-11	Gr4 > Kir2.1	56	056_020	UFC	0.0233749
2025-Oct-11	Gr4 > Kir2.1	56	056_020	UFC	0.0191212
2025-Oct-11	Gr4 > Kir2.1	56	056_020	UFC	0.0233584
2025-Oct-11	Gr4 > Kir2.1	56	056_020	UFC	0.0197086
2025-Oct-11	Gr4 > Kir2.1	56	056_020	UFC	0.0203026
2025-Oct-11	Gr4 > Kir2.1	56	056_020	UFC	0.0175999
2025-Oct-11	Gr4 > Kir2.1	56	056_020	UFC	0.0178144
2025-Oct-11	Gr4 > Kir2.1	56	056_020	UFC	0.0229426
2025-Oct-11	Gr4 > Kir2.1	56	056_020	UFC	0.0107194
2025-Oct-11	Gr4 > Kir2.1	56	056_020	UFC	0.0193456
2025-Oct-11	Gr4 > Kir2.1	56	056_020	UFC	0.0165703
2025-Oct-11	Gr4 > Kir2.1	56	056_020	UFC	0.0093136
2025-Oct-11	Gr4 > Kir2.1	56	056_020	UFC	0.0195304
2025-Oct-11	Gr4-QF2	DC	001_020	UFC	-0.339111
2025-Oct-11	Gr4-QF2	DC	001_020	UFC	-0.341722
2025-Oct-11	Gr4-QF2	DC	001_020	UFC	-0.339557
2025-Oct-11	Gr4-QF2	DC	001_020	UFC	-0.347361
2025-Oct-11	Gr4-QF2	DC	001_020	UFC	-0.344669
2025-Oct-11	Gr4-QF2	DC	001_020	UFC	-0.341497
2025-Oct-11	Gr4-QF2	DC	001_020	UFC	-0.344441
2025-Oct-11	Gr4-QF2	DC	001_020	UFC	-0.331634
2025-Oct-11	Gr4-QF2	DC	001_020	UFC	-0.343903
2025-Oct-11	Gr4-QF2	DC	001_020	UFC	-0.343596
2025-Oct-11	Gr4-QF2	DC	001_020	UFC	-0.336831
2025-Oct-11	Gr4-QF2	DC	001_020	UFC	-0.338184
2025-Oct-11	Gr4-QF2	DC	001_020	UFC	-0.33823
2025-Oct-11	Gr4-QF2	DC	001_020	UFC	-0.341768
2025-Oct-11	Gr4-QF2	DC	001_020	UFC	-0.341642
2025-Oct-11	Gr4-QF2	DC	001_020	UFC	-0.336749
2025-Oct-11	Gr4-QF2	DC	001_020	UFC	0.0184436
2025-Oct-11	Gr4-QF2	DC	001_020	UFC	0.0249848
2025-Oct-11	Gr4-QF2	DC	001_020	UFC	0.0218024
2025-Oct-11	Gr4-QF2	DC	001_020	UFC	0.0264968
2025-Oct-11	Gr4-QF2	DC	001_020	UFC	0.024974
2025-Oct-11	Gr4-QF2	DC	001_020	UFC	0.0197936
2025-Oct-11	Gr4-QF2	DC	001_020	UFC	0.0226124
2025-Oct-11	Gr4-QF2	DC	001_020	UFC	0.0192644
2025-Oct-11	Gr4-QF2	DC	001_020	UFC	0.0191996
2025-Oct-11	Gr4-QF2	DC	001_020	UFC	0.0254096
2025-Oct-11	Gr4-QF2	DC	001_020	UFC	0.0234044
2025-Oct-11	Gr4-QF2	DC	001_020	UFC	0.0202724
2025-Oct-11	Gr4-QF2	DC	001_020	UFC	0.0187856
2025-Oct-11	Gr4-QF2	DC	001_020	UFC	0.0211976
2025-Oct-11	Gr4-QF2	DC	001_020	UFC	0.0223532
2025-Mar-21	Gr4-QF2	DC	001_020	UFC	0.0277152
2025-Mar-21	Gr4-QF2	DC	001_020	UFC	0.046677
2025-Mar-21	Gr4-QF2	DC	001_020	UFC	0.0330909
2025-Mar-21	Gr4-QF2	DC	001_020	UFC	0.0500166
2025-Mar-21	Gr4-QF2	DC	001_020	UFC	0.0255141
2025-Mar-21	Gr4-QF2	DC	001_020	UFC	0.0350247
2025-Mar-21	Gr4-QF2	DC	001_020	UFC	0.0336948
2025-Mar-21	Gr4-QF2	DC	001_020	UFC	0.0550293
2025-Mar-21	Gr4-QF2	DC	001_020	UFC	0.0350148
2025-Mar-21	Gr4-QF2	DC	001_020	UFC	0.0394401
2025-Mar-21	Gr4-QF2	DC	001_020	UFC	0.0389484
2025-Mar-21	Gr4-QF2	DC	001_020	UFC	0.028956
2025-Mar-21	Gr4-QF2	DC	001_020	UFC	0.0301935
2025-Mar-21	Gr4-QF2	DC	001_020	UFC	0.0263688
2025-Oct-11	QUAS-Kir2.1	56	056_001	EX	0.535672
2025-Oct-11	QUAS-Kir2.1	56	056_001	EX	0.0420282
2025-Oct-11	QUAS-Kir2.1	56	056_001	EX	0.265262
2025-Oct-11	QUAS-Kir2.1	56	056_001	EX	0.143707
2025-Oct-11	QUAS-Kir2.1	56	056_001	EX	0.122318
2025-Oct-11	QUAS-Kir2.1	56	056_001	EX	-0.0178602
2025-Oct-11	QUAS-Kir2.1	56	056_001	EX	0.0763107
2025-Oct-11	QUAS-Kir2.1	56	056_001	EX	-0.138323
2025-Oct-11	QUAS-Kir2.1	56	056_001	EX	-0.0409147
2025-Oct-11	QUAS-Kir2.1	56	056_001	EX	-0.106354
2025-Oct-11	QUAS-Kir2.1	56	056_001	EX	0.0262643
2025-Oct-11	QUAS-Kir2.1	56	056_001	EX	0.335146
2025-Oct-11	QUAS-Kir2.1	56	056_001	EX	0.161935
2025-Oct-11	QUAS-Kir2.1	56	056_001	EX	0.0496583
2025-Oct-11	QUAS-Kir2.1	56	056_001	EX	-0.579736
2025-Oct-11	QUAS-Kir2.1	56	056_001	EX	0.23044
2025-Oct-11	QUAS-Kir2.1	56	056_001	EX	-0.413066
2025-Oct-11	QUAS-Kir2.1	56	056_001	EX	-0.27349
2025-Oct-11	QUAS-Kir2.1	56	056_001	EX	-0.339594
2025-Oct-11	QUAS-Kir2.1	56	056_001	EX	0.0917528
2025-Mar-21	QUAS-Kir2.1	56	056_001	EX	0.264782
2025-Mar-21	QUAS-Kir2.1	56	056_001	EX	0.213351
2025-Mar-21	QUAS-Kir2.1	56	056_001	EX	0.0222151
2025-Mar-21	QUAS-Kir2.1	56	056_001	EX	0.470098
2025-Mar-21	QUAS-Kir2.1	56	056_001	EX	0.0718702
2025-Mar-21	QUAS-Kir2.1	56	056_001	EX	0.242256
2025-Mar-21	QUAS-Kir2.1	56	056_001	EX	0.420812
2025-Mar-21	QUAS-Kir2.1	56	056_001	EX	0.0785791
2025-Mar-21	QUAS-Kir2.1	56	056_001	EX	0.209031
2025-Mar-21	QUAS-Kir2.1	56	056_001	EX	0.186773
2025-Mar-21	QUAS-Kir2.1	56	056_001	EX	-0.0604664
2025-Mar-21	QUAS-Kir2.1	56	056_001	EX	0.21712
2025-Mar-21	QUAS-Kir2.1	56	056_001	EX	-0.0294299
2025-Mar-21	QUAS-Kir2.1	56	056_001	EX	0.118892
2025-Mar-21	QUAS-Kir2.1	56	056_001	EX	-0.0631526
2025-Mar-21	QUAS-Kir2.1	56	056_001	EX	0.0995341
2025-Mar-21	QUAS-Kir2.1	56	056_001	EX	0.133178
2025-Mar-21	QUAS-Kir2.1	56	056_001	EX	0.0326827
2025-Mar-21	QUAS-Kir2.1	56	056_001	EX	-0.0678914
2025-Mar-21	QUAS-Kir2.1	56	056_001	EX	-0.0198269
2025-Mar-21	QUAS-Kir2.1	56	056_001	EX	0.0335374
2025-Mar-21	QUAS-Kir2.1	56	056_001	EX	0.0319831
2025-Mar-21	QUAS-Kir2.1	56	056_001	EX	0.0555418
2025-Mar-21	QUAS-Kir2.1	56	056_001	EX	0.0280957
2025-Mar-21	QUAS-Kir2.1	56	056_001	EX	0.0342502
2025-Mar-21	QUAS-Kir2.1	56	056_001	EX	0.398409
2025-Mar-21	QUAS-Kir2.1	56	056_001	EX	0.138477
2025-Mar-21	QUAS-Kir2.1	56	056_001	EX	0.125261
2025-Mar-21	QUAS-Kir2.1	56	056_001	EX	-0.0030728
2025-Mar-21	QUAS-Kir2.1	56	056_001	EX	0.754145
2025-Mar-21	QUAS-Kir2.1	56	056_001	EX	-0.0680168
2025-Mar-21	QUAS-Kir2.1	56	056_001	EX	0.346278
2025-Mar-21	QUAS-Kir2.1	56	056_001	EX	0.0769885
2025-Mar-21	QUAS-Kir2.1	56	056_001	EX	-0.0713234
2025-Mar-21	QUAS-Kir2.1	56	056_001	EX	0.470088
2025-Mar-21	QUAS-Kir2.1	56	056_001	EX	-0.016583
2025-Mar-21	QUAS-Kir2.1	56	056_001	EX	-0.0523286
2025-Mar-21	QUAS-Kir2.1	56	056_001	EX	0.22633
2025-Mar-21	QUAS-Kir2.1	56	056_001	EX	0.0978808
2025-Mar-21	QUAS-Kir2.1	56	056_001	EX	0.361769
2025-Mar-21	QUAS-Kir2.1	56	056_001	EX	-0.0122303
2025-Mar-21	QUAS-Kir2.1	56	056_001	EX	0.0425266
2025-Mar-21	QUAS-Kir2.1	56	056_001	EX	0.0920563
2025-Mar-21	QUAS-Kir2.1	56	056_001	EX	0.0587626
2025-Mar-21	QUAS-Kir2.1	56	056_001	EX	-0.073508
2025-Mar-21	QUAS-Kir2.1	56	056_001	EX	-0.0686669
2025-Mar-21	QUAS-Kir2.1	56	056_001	EX	0.135012
2025-Mar-21	QUAS-Kir2.1	56	056_001	EX	-0.0452798
2025-Mar-21	QUAS-Kir2.1	56	056_001	EX	-0.0600869
2025-Mar-21	QUAS-Kir2.1	56	056_001	EX	-0.0630404
2025-Mar-21	QUAS-Kir2.1	56	056_001	EX	0.111754
2025-Mar-21	QUAS-Kir2.1	56	056_001	EX	0.225165
2025-Mar-21	QUAS-Kir2.1	56	056_001	EX	-0.0616973
2025-Mar-21	QUAS-Kir2.1	56	056_001	EX	-0.06803
2025-Mar-21	QUAS-Kir2.1	56	056_001	EX	-0.0650996
2025-Mar-21	QUAS-Kir2.1	56	056_001	EX	0.0953992
2025-Mar-21	QUAS-Kir2.1	56	056_001	EX	0.133267
2025-Mar-21	QUAS-Kir2.1	56	056_001	EX	0.0299932
2025-Mar-21	QUAS-Kir2.1	56	056_001	EX	0.0989302
2025-Mar-21	QUAS-Kir2.1	56	056_001	EX	0.0372334
2025-Mar-21	QUAS-Kir2.1	56	056_001	EX	-0.0774944
2025-Mar-21	QUAS-Kir2.1	56	056_001	EX	0.292624
2025-Mar-21	QUAS-Kir2.1	56	056_001	EX	-0.0604136
2025-Mar-21	QUAS-Kir2.1	56	056_001	EX	-0.06572
2025-Mar-21	QUAS-Kir2.1	56	056_001	EX	-0.0601958
2025-Mar-21	QUAS-Kir2.1	56	056_001	EX	0.0590596
2025-Mar-21	QUAS-Kir2.1	56	056_001	EX	0.0059626
2025-Mar-21	QUAS-Kir2.1	56	056_001	EX	-0.0700232
2025-Mar-21	QUAS-Kir2.1	56	056_001	EX	0.276566
2025-Oct-11	Gr4 > Kir2.1	56	056_020	EX	-0.0650822
2025-Oct-11	Gr4 > Kir2.1	56	056_020	EX	0.0902548
2025-Oct-11	Gr4 > Kir2.1	56	056_020	EX	-0.064658
2025-Oct-11	Gr4 > Kir2.1	56	056_020	EX	-0.0405815
2025-Oct-11	Gr4 > Kir2.1	56	056_020	EX	-0.0544373
2025-Oct-11	Gr4 > Kir2.1	56	056_020	EX	-0.0649604
2025-Oct-11	Gr4 > Kir2.1	56	056_020	EX	-0.0462452
2025-Oct-11	Gr4 > Kir2.1	56	056_020	EX	-0.0622367
2025-Oct-11	Gr4 > Kir2.1	56	056_020	EX	0.0327925
2025-Oct-11	Gr4 > Kir2.1	56	056_020	EX	-0.055124
2025-Oct-11	Gr4 > Kir2.1	56	056_020	EX	0.130713
2025-Oct-11	Gr4 > Kir2.1	56	056_020	EX	-0.0647021
2025-Oct-11	Gr4 > Kir2.1	56	056_020	EX	0.121058
2025-Oct-11	Gr4 > Kir2.1	56	056_020	EX	-0.0664787
2025-Oct-11	Gr4 > Kir2.1	56	056_020	EX	0.0137875
2025-Oct-11	Gr4 > Kir2.1	56	056_020	EX	-0.0562874
2025-Oct-11	Gr4 > Kir2.1	56	056_020	EX	-0.0621317
2025-Oct-11	Gr4 > Kir2.1	56	056_020	EX	-0.0624509
2025-Oct-11	Gr4 > Kir2.1	56	056_020	EX	-0.0582593
2025-Oct-11	Gr4 > Kir2.1	56	056_020	EX	-0.0573227
2025-Oct-11	Gr4 > Kir2.1	56	056_020	EX	-0.0506384
2025-Oct-11	Gr4 > Kir2.1	56	056_020	EX	0.0705631
2025-Oct-11	Gr4 > Kir2.1	56	056_020	EX	-0.0655316
2025-Oct-11	Gr4 > Kir2.1	56	056_020	EX	-0.0615731
2025-Mar-21	Gr4 > Kir2.1	56	056_020	EX	-0.0198325
2025-Mar-21	Gr4 > Kir2.1	56	056_020	EX	0.0525464
2025-Mar-21	Gr4 > Kir2.1	56	056_020	EX	-0.0262213
2025-Mar-21	Gr4 > Kir2.1	56	056_020	EX	0.00190789
2025-Mar-21	Gr4 > Kir2.1	56	056_020	EX	-0.0134206
2025-Mar-21	Gr4 > Kir2.1	56	056_020	EX	-0.00850031
2025-Mar-21	Gr4 > Kir2.1	56	056_020	EX	0.169729
2025-Mar-21	Gr4 > Kir2.1	56	056_020	EX	-0.0258913
2025-Mar-21	Gr4 > Kir2.1	56	056_020	EX	-0.0224791
2025-Mar-21	Gr4 > Kir2.1	56	056_020	EX	0.0140849
2025-Mar-21	Gr4 > Kir2.1	56	056_020	EX	-0.0202252
2025-Mar-21	Gr4 > Kir2.1	56	056_020	EX	-0.016945
2025-Mar-21	Gr4 > Kir2.1	56	056_020	EX	0.263575
2025-Mar-21	Gr4 > Kir2.1	56	056_020	EX	-0.0227035
2025-Mar-21	Gr4 > Kir2.1	56	056_020	EX	0.065885
2025-Mar-21	Gr4 > Kir2.1	56	056_020	EX	-0.00877091
2025-Mar-21	Gr4 > Kir2.1	56	056_020	EX	-0.0187138
2025-Mar-21	Gr4 > Kir2.1	56	056_020	EX	-0.00994571
2025-Mar-21	Gr4 > Kir2.1	56	056_020	EX	-0.0262015
2025-Mar-21	Gr4 > Kir2.1	56	056_020	EX	-0.0156316
2025-Mar-21	Gr4 > Kir2.1	56	056_020	EX	-0.0153511
2025-Mar-21	Gr4 > Kir2.1	56	056_020	EX	-0.0199216
2025-Mar-21	Gr4 > Kir2.1	56	056_020	EX	-0.0225121
2025-Mar-21	Gr4 > Kir2.1	56	056_020	EX	-0.021202
2025-Mar-21	Gr4 > Kir2.1	56	056_020	EX	0.932495
2025-Mar-21	Gr4 > Kir2.1	56	056_020	EX	-0.0178822
2025-Mar-21	Gr4 > Kir2.1	56	056_020	EX	-0.0175093
2025-Mar-21	Gr4 > Kir2.1	56	056_020	EX	-0.0176875
2025-Mar-21	Gr4 > Kir2.1	56	056_020	EX	0.0635288
2025-Mar-21	Gr4 > Kir2.1	56	056_020	EX	-0.0198028
2025-Mar-21	Gr4 > Kir2.1	56	056_020	EX	-0.0112492
2025-Mar-21	Gr4 > Kir2.1	56	056_020	EX	-0.0102691
2025-Mar-21	Gr4 > Kir2.1	56	056_020	EX	-0.0183442
2025-Mar-21	Gr4 > Kir2.1	56	056_020	EX	0.140742
2025-Mar-21	Gr4 > Kir2.1	56	056_020	EX	-0.0253864
2025-Mar-21	Gr4 > Kir2.1	56	056_020	EX	-0.0133678
2025-Mar-21	Gr4 > Kir2.1	56	056_020	EX	-0.016945
2025-Mar-21	Gr4 > Kir2.1	56	056_020	EX	-0.0210535
2025-Mar-21	Gr4 > Kir2.1	56	056_020	EX	-0.0137605
2025-Mar-21	Gr4 > Kir2.1	56	056_020	EX	0.390074
2025-Mar-21	Gr4 > Kir2.1	56	056_020	EX	-0.0140674
2025-Mar-21	Gr4 > Kir2.1	56	056_020	EX	-0.00553361
2025-Mar-21	Gr4 > Kir2.1	56	056_020	EX	0.0647432
2025-Mar-21	Gr4 > Kir2.1	56	056_020	EX	0.0878003
2025-Mar-21	Gr4 > Kir2.1	56	056_020	EX	0.327598
2025-Mar-21	Gr4 > Kir2.1	56	056_020	EX	-0.015064
2025-Mar-21	Gr4 > Kir2.1	56	056_020	EX	-0.0127573
2025-Mar-21	Gr4 > Kir2.1	56	056_020	EX	-0.0132622
2025-Mar-21	Gr4 > Kir2.1	56	056_020	EX	-0.0204364
2025-Mar-21	Gr4 > Kir2.1	56	056_020	EX	-0.0200701
2025-Mar-21	Gr4 > Kir2.1	56	056_020	EX	-0.0101371
2025-Mar-21	Gr4 > Kir2.1	56	056_020	EX	-0.0136252
2025-Mar-21	Gr4 > Kir2.1	56	056_020	EX	-0.00315101
2025-Mar-21	Gr4 > Kir2.1	56	056_020	EX	-0.00737171
2025-Mar-21	Gr4 > Kir2.1	56	056_020	EX	0.0712145
2025-Mar-21	Gr4 > Kir2.1	56	056_020	EX	-0.0117871
2025-Mar-21	Gr4 > Kir2.1	56	056_020	EX	0.024998
2025-Oct-11	Gr4-QF2	DC	001_020	EX	-0.356929
2025-Oct-11	Gr4-QF2	DC	001_020	EX	-0.0217813
2025-Oct-11	Gr4-QF2	DC	001_020	EX	0.270609
2025-Oct-11	Gr4-QF2	DC	001_020	EX	0.171341
2025-Oct-11	Gr4-QF2	DC	001_020	EX	-0.129302
2025-Oct-11	Gr4-QF2	DC	001_020	EX	0.118776
2025-Oct-11	Gr4-QF2	DC	001_020	EX	-0.356906
2025-Oct-11	Gr4-QF2	DC	001_020	EX	0.00513676
2025-Oct-11	Gr4-QF2	DC	001_020	EX	-0.0423535
2025-Oct-11	Gr4-QF2	DC	001_020	EX	-0.048343
2025-Oct-11	Gr4-QF2	DC	001_020	EX	0.365295
2025-Oct-11	Gr4-QF2	DC	001_020	EX	-0.0706543
2025-Oct-11	Gr4-QF2	DC	001_020	EX	0.10378
2025-Oct-11	Gr4-QF2	DC	001_020	EX	0.168127
2025-Oct-11	Gr4-QF2	DC	001_020	EX	0.113076
2025-Oct-11	Gr4-QF2	DC	001_020	EX	-0.0662455
2025-Oct-11	Gr4-QF2	DC	001_020	EX	-0.366826
2025-Oct-11	Gr4-QF2	DC	001_020	EX	0.509967
2025-Oct-11	Gr4-QF2	DC	001_020	EX	0.00241096
2025-Oct-11	Gr4-QF2	DC	001_020	EX	0.0292499
2025-Oct-11	Gr4-QF2	DC	001_020	EX	0.0641738
2025-Oct-11	Gr4-QF2	DC	001_020	EX	-0.363988
2025-Oct-11	Gr4-QF2	DC	001_020	EX	0.0781823
2025-Oct-11	Gr4-QF2	DC	001_020	EX	0.057719
2025-Oct-11	Gr4-QF2	DC	001_020	EX	0.133395
2025-Oct-11	Gr4-QF2	DC	001_020	EX	-0.310281
2025-Oct-11	Gr4-QF2	DC	001_020	EX	-0.116396
2025-Oct-11	Gr4-QF2	DC	001_020	EX	0.0830465
2025-Oct-11	Gr4-QF2	DC	001_020	EX	-0.109066
2025-Oct-11	Gr4-QF2	DC	001_020	EX	-0.282732
2025-Oct-11	Gr4-QF2	DC	001_020	EX	0.0417701
2025-Oct-11	Gr4-QF2	DC	001_020	EX	-0.340865
2025-Oct-11	Gr4-QF2	DC	001_020	EX	0.294667
2025-Oct-11	Gr4-QF2	DC	001_020	EX	0.0371338
2025-Oct-11	Gr4-QF2	DC	001_020	EX	0.212627
2025-Oct-11	Gr4-QF2	DC	001_020	EX	0.0785302
2025-Oct-11	Gr4-QF2	DC	001_020	EX	0.0105514
2025-Oct-11	Gr4-QF2	DC	001_020	EX	0.494755
2025-Oct-11	Gr4-QF2	DC	001_020	EX	0.453539
2025-Oct-11	Gr4-QF2	DC	001_020	EX	0.330224
2025-Oct-11	Gr4-QF2	DC	001_020	EX	0.027457
2025-Oct-11	Gr4-QF2	DC	001_020	EX	0.185688
2025-Oct-11	Gr4-QF2	DC	001_020	EX	0.168498
2025-Oct-11	Gr4-QF2	DC	001_020	EX	0.328021
2025-Oct-11	Gr4-QF2	DC	001_020	EX	0.561225
2025-Oct-11	Gr4-QF2	DC	001_020	EX	0.0238606
2025-Oct-11	Gr4-QF2	DC	001_020	EX	0.292817
2025-Oct-11	Gr4-QF2	DC	001_020	EX	0.303775
2025-Oct-11	Gr4-QF2	DC	001_020	EX	0.629906
2025-Oct-11	Gr4-QF2	DC	001_020	EX	0.547941
2025-Oct-11	Gr4-QF2	DC	001_020	EX	0.609948
2025-Oct-11	Gr4-QF2	DC	001_020	EX	0.365735
2025-Oct-11	Gr4-QF2	DC	001_020	EX	0.212483
2025-Oct-11	Gr4-QF2	DC	001_020	EX	0.290667
2025-Oct-11	Gr4-QF2	DC	001_020	EX	0.922377
2025-Oct-11	Gr4-QF2	DC	001_020	EX	0.155225
2025-Oct-11	Gr4-QF2	DC	001_020	EX	0.485431
2025-Oct-11	Gr4-QF2	DC	001_020	EX	0.324831
2025-Oct-11	Gr4-QF2	DC	001_020	EX	0.590436
2025-Oct-11	Gr4-QF2	DC	001_020	EX	0.78422
2025-Mar-21	Gr4-QF2	DC	001_020	EX	0.112146
2025-Mar-21	Gr4-QF2	DC	001_020	EX	-0.009885
2025-Mar-21	Gr4-QF2	DC	001_020	EX	-0.0090204
2025-Mar-21	Gr4-QF2	DC	001_020	EX	0.214673
2025-Mar-21	Gr4-QF2	DC	001_020	EX	0.0716151
2025-Mar-21	Gr4-QF2	DC	001_020	EX	0.151898
2025-Mar-21	Gr4-QF2	DC	001_020	EX	0.2629
2025-Mar-21	Gr4-QF2	DC	001_020	EX	-0.01302
2025-Mar-21	Gr4-QF2	DC	001_020	EX	0.154835
2025-Mar-21	Gr4-QF2	DC	001_020	EX	-0.0030408
2025-Mar-21	Gr4-QF2	DC	001_020	EX	2.16e-05
2025-Mar-21	Gr4-QF2	DC	001_020	EX	0.0258837
2025-Mar-21	Gr4-QF2	DC	001_020	EX	0.180258
2025-Mar-21	Gr4-QF2	DC	001_020	EX	0.0116475
2025-Mar-21	Gr4-QF2	DC	001_020	EX	-0.0067731
2025-Mar-21	Gr4-QF2	DC	001_020	EX	-0.0021696
2025-Mar-21	Gr4-QF2	DC	001_020	EX	-0.0154983
2025-Mar-21	Gr4-QF2	DC	001_020	EX	-0.0140298
2025-Mar-21	Gr4-QF2	DC	001_020	EX	0.326982
2025-Mar-21	Gr4-QF2	DC	001_020	EX	-0.0077961
2025-Mar-21	Gr4-QF2	DC	001_020	EX	-0.0183627
2025-Mar-21	Gr4-QF2	DC	001_020	EX	-0.0051
2025-Mar-21	Gr4-QF2	DC	001_020	EX	-0.0051
2025-Mar-21	Gr4-QF2	DC	001_020	EX	-0.0051
2025-Mar-21	Gr4-QF2	DC	001_020	EX	0.115696
2025-Mar-21	Gr4-QF2	DC	001_020	EX	0.209605
2025-Mar-21	Gr4-QF2	DC	001_020	EX	0.608974
2025-Mar-21	Gr4-QF2	DC	001_020	EX	0.528751
2025-Mar-21	Gr4-QF2	DC	001_020	EX	0.338912
2025-Mar-21	Gr4-QF2	DC	001_020	EX	0.367483
2025-Mar-21	Gr4-QF2	DC	001_020	EX	0.268127
2025-Mar-21	Gr4-QF2	DC	001_020	EX	0.39653
2025-Mar-21	Gr4-QF2	DC	001_020	EX	-0.0026844
2025-Mar-21	Gr4-QF2	DC	001_020	EX	0.419594
2025-Mar-21	Gr4-QF2	DC	001_020	EX	0.390375
2025-Mar-21	Gr4-QF2	DC	001_020	EX	0.227012
2025-Mar-21	Gr4-QF2	DC	001_020	EX	0.146924
2025-Mar-21	Gr4-QF2	DC	001_020	EX	0.231906
2025-Mar-21	Gr4-QF2	DC	001_020	EX	-0.0150429
2025-Mar-21	Gr4-QF2	DC	001_020	EX	0.288428
2025-Mar-21	Gr4-QF2	DC	001_020	EX	0.581703
2025-Mar-21	Gr4-QF2	DC	001_020	EX	0.25564
2025-Mar-21	Gr4-QF2	DC	001_020	EX	0.203054
2025-Mar-21	Gr4-QF2	DC	001_020	EX	0.132909
2025-Mar-21	Gr4-QF2	DC	001_020	EX	0.137457
2025-Mar-21	Gr4-QF2	DC	001_020	EX	0.0267912
2025-Mar-21	Gr4-QF2	DC	001_020	EX	0.0743475
2025-Mar-21	Gr4-QF2	DC	001_020	EX	0.0424299
2025-Mar-21	Gr4-QF2	DC	001_020	EX	-0.0082053
2025-Mar-21	Gr4-QF2	DC	001_020	EX	0.0038265
2025-Mar-21	Gr4-QF2	DC	001_020	EX	0.326184
2025-Mar-21	Gr4-QF2	DC	001_020	EX	-0.0117066
2025-Mar-21	Gr4-QF2	DC	001_020	EX	0.641225
2025-Mar-21	Gr4-QF2	DC	001_020	EX	0.151221
2025-Mar-21	Gr4-QF2	DC	001_020	EX	0.0584283
2025-Mar-21	Gr4-QF2	DC	001_020	EX	0.597807
2025-Mar-21	Gr4-QF2	DC	001_020	EX	0.190065
2025-Mar-21	Gr4-QF2	DC	001_020	EX	0.0032853
2025-Mar-21	Gr4-QF2	DC	001_020	EX	0.589461
2025-Mar-21	Gr4-QF2	DC	001_020	EX	-0.0097794
2025-Mar-21	Gr4-QF2	DC	001_020	EX	0.121676
2025-Mar-21	Gr4-QF2	DC	001_020	EX	0.143473
2025-Mar-21	Gr4-QF2	DC	001_020	EX	-0.0051
2025-Mar-21	Gr4-QF2	DC	001_020	EX	-0.0051

## Sheet: Fig4D, SFig5B
date	genotype	treatment	concentration	bitter_color	n_control	n_bitter	n_both	n_unfed	tot_fed	PI	feeding_rate
2025-09-24	+/+	Control_2	0	red	4	7	0	1	11	-0.272727	91.6667
2025-09-24	+/+	Control_2	0	blue	3	8	0	1	11	-0.454545	91.6667
2025-09-25	+/+	Control_2	0	red	6	5	0	1	11	0.0909091	91.6667
2025-09-25	+/+	Control_2	0	blue	4	6	0	2	10	-0.2	83.3333
2025-09-26	+/+	Control_2	0	red	4	6	0	2	10	-0.2	83.3333
2025-09-26	+/+	Control_2	0	blue	8	1	0	3	9	0.777778	75
2025-10-02	+/+	Control_2	0	red	7	5	0	0	12	0.166667	100
2025-10-02	+/+	Control_2	0	blue	6	5	0	2	11	0.0909091	84.6154
2025-09-24	+/+	Caffeine	1	red	5	5	0	1	10	0	90.9091
2025-09-24	+/+	Caffeine	1	blue	9	2	0	1	11	0.636364	91.6667
2025-09-25	+/+	Caffeine	1	red	5	6	0	1	11	-0.0909091	91.6667
2025-09-25	+/+	Caffeine	1	blue	6	5	0	0	11	0.0909091	100
2025-09-26	+/+	Caffeine	1	red	6	2	0	4	8	0.5	66.6667
2025-09-26	+/+	Caffeine	1	blue	3	1	0	8	4	0.5	33.3333
2025-09-25	+/+	Denatonium	1	red	6	1	0	5	7	0.714286	58.3333
2025-09-25	+/+	Denatonium	1	blue	6	0	0	6	6	1	50
2025-09-26	+/+	Denatonium	1	red	7	1	0	4	8	0.75	66.6667
2025-09-26	+/+	Denatonium	1	blue	5	0	0	7	5	1	41.6667
2025-10-02	+/+	Escin	1	red	3	0	0	9	3	1	25
2025-10-02	+/+	Escin	1	red	7	1	0	4	8	0.75	66.6667
2025-10-02	+/+	Escin	1	blue	7	0	0	5	7	1	58.3333
2025-10-02	+/+	Escin	1	blue	3	0	0	9	3	1	25
2025-08-14	+/+	Lobeline	1	red	11	0	0	1	11	1	91.6667
2025-08-14	+/+	Lobeline	1	blue	11	0	0	1	11	1	91.6667
2025-08-15	+/+	Lobeline	1	red	11	0	0	1	11	1	91.6667
2025-08-15	+/+	Lobeline	1	blue	4	4	0	4	8	0	66.6667
2025-08-18	+/+	Lobeline	1	red	5	0	0	4	5	1	55.5556
2025-08-18	+/+	Lobeline	1	blue	3	0	0	7	3	1	30
2025-08-21	+/+	Lobeline	1	red	9	1	0	0	10	0.8	100
2025-08-21	+/+	Lobeline	1	blue	9	1	0	0	10	0.8	100
2025-08-14	+/+	Quinine	1	red	4	1	0	7	5	0.6	41.6667
2025-08-14	+/+	Quinine	1	blue	6	1	0	5	7	0.714286	58.3333
2025-08-15	+/+	Quinine	1	red	8	0	0	3	8	1	72.7273
2025-08-15	+/+	Quinine	1	blue	3	9	0	0	12	-0.5	100
2025-08-18	+/+	Quinine	1	red	3	1	0	6	4	0.5	40
2025-08-18	+/+	Quinine	1	blue	4	3	0	3	7	0.142857	70
2025-08-21	+/+	Quinine	1	red	6	3	1	0	10	0.3	100
2025-08-21	+/+	Quinine	1	blue	10	0	0	0	10	1	100
2025-08-14	+/+	Control_1	0	red	3	8	0	1	11	-0.454545	91.6667
2025-08-14	+/+	Control_1	0	blue	10	2	0	0	12	0.666667	100
2025-08-15	+/+	Control_1	0	red			0		0	#DIV/0!	#DIV/0!
2025-08-15	+/+	Control_1	0	blue	9	2	0	0	11	0.636364	100
2025-08-18	+/+	Control_1	0	red	3	5	0	2	8	-0.25	80
2025-08-18	+/+	Control_1	0	blue	5	6	0	0	11	-0.0909091	100
2025-08-21	+/+	Control_1	0	red	4	5	0	1	9	-0.111111	90
2025-08-21	+/+	Control_1	0	blue	6	4	0	0	10	0.2	100
2025-09-24	GR14QF2/QF2	Control_2	0	red	8	3	0	0	11	0.454545	100
2025-09-24	GR14QF2/QF2	Control_2	0	blue	5	7	0	0	12	-0.166667	100
2025-09-25	GR14QF2/QF2	Control_2	0	red	9	2	0	1	11	0.636364	91.6667
2025-09-25	GR14QF2/QF2	Control_2	0	blue	4	6	0	2	10	-0.2	83.3333
2025-09-26	GR14QF2/QF2	Control_2	0	red	6	5	0	0	11	0.0909091	100
2025-09-26	GR14QF2/QF2	Control_2	0	blue	4	5	0	2	9	-0.111111	81.8182
2025-10-02	GR14QF2/QF2	Control_2	0	red	5	4	0	3	9	0.111111	75
2025-10-02	GR14QF2/QF2	Control_2	0	blue	6	1	0	3	7	0.714286	70
2025-09-24	GR14QF2/QF2	Caffeine	1	red	6	5	0	1	11	0.0909091	91.6667
2025-09-24	GR14QF2/QF2	Caffeine	1	blue	5	5	0	1	10	0	90.9091
2025-09-25	GR14QF2/QF2	Caffeine	1	red	11	1	0	0	12	0.833333	100
2025-09-25	GR14QF2/QF2	Caffeine	1	blue	9	2	0	1	11	0.636364	91.6667
2025-09-26	GR14QF2/QF2	Caffeine	1	red	6	5	0	0	11	0.0909091	100
2025-09-26	GR14QF2/QF2	Caffeine	1	blue	6	4	0	2	10	0.2	83.3333
2025-09-25	GR14QF2/QF2	Denatonium	10	red	10	2	0	0	12	0.666667	100
2025-09-25	GR14QF2/QF2	Denatonium	10	blue	10	0	0	2	10	1	83.3333
2025-09-26	GR14QF2/QF2	Denatonium	10	red	10	0	0	3	10	1	76.9231
2025-09-26	GR14QF2/QF2	Denatonium	10	blue	8	0	0	4	8	1	66.6667
2025-10-02	GR14QF2/QF2	Escin	1	red	4	0	0	7	4	1	36.3636
2025-10-02	GR14QF2/QF2	Escin	1	red	5	0	0	7	5	1	41.6667
2025-10-02	GR14QF2/QF2	Escin	1	blue	3	0	0	6	3	1	33.3333
2025-10-02	GR14QF2/QF2	Escin	1	blue	7	0	0	5	7	1	58.3333
2025-08-14	GR14QF2/QF2	Lobeline	1	red	12	0	0	0	12	1	100
2025-08-14	GR14QF2/QF2	Lobeline	1	blue	4	4	0	3	8	0	72.7273
2025-08-15	GR14QF2/QF2	Lobeline	1	red	10	0	0	2	10	1	83.3333
2025-08-15	GR14QF2/QF2	Lobeline	1	blue	6	0	0	5	6	1	54.5455
2025-08-18	GR14QF2/QF2	Lobeline	1	red	10	0	0		10	1	100
2025-08-18	GR14QF2/QF2	Lobeline	1	blue	6	1	0	3	7	0.714286	70
2025-08-21	GR14QF2/QF2	Lobeline	1	red	7	0	0	3	7	1	70
2025-08-21	GR14QF2/QF2	Lobeline	1	blue	7	0	0	3	7	1	70
2025-08-14	GR14QF2/QF2	Quinine	1	red	7	0	0	4	7	1	63.6364
2025-08-14	GR14QF2/QF2	Quinine	1	blue	8	1	0	3	9	0.777778	75
2025-08-15	GR14QF2/QF2	Quinine	1	red	7	3	0	2	10	0.4	83.3333
2025-08-15	GR14QF2/QF2	Quinine	1	blue	7	2			9	0.555556	100
2025-08-18	GR14QF2/QF2	Quinine	1	red	8	1	0	1	9	0.777778	90
2025-08-18	GR14QF2/QF2	Quinine	1	blue	0	9	0	1	9	-1	90
2025-08-21	GR14QF2/QF2	Quinine	1	red	4	4	0	1	8	0	88.8889
2025-08-21	GR14QF2/QF2	Quinine	1	blue	9	0	0	0	9	1	100
2025-08-14	GR14QF2/QF2	Control_1	0	red	2	8	0	2	10	-0.6	83.3333
2025-08-14	GR14QF2/QF2	Control_1	0	blue	8	3	0	1	11	0.454545	91.6667
2025-08-15	GR14QF2/QF2	Control_1	0	red	4	7	0	0	11	-0.272727	100
2025-08-15	GR14QF2/QF2	Control_1	0	blue	8	1	0	2	9	0.777778	81.8182
2025-08-18	GR14QF2/QF2	Control_1	0	red	4	4	0	2	8	0	80
2025-08-18	GR14QF2/QF2	Control_1	0	blue	1	9	0	0	10	-0.8	100
2025-08-21	GR14QF2/QF2	Control_1	0	red	3	7	0	1	10	-0.4	90.9091
2025-08-21	GR14QF2/QF2	Control_1	0	blue	6	4	0	0	10	0.2	100
2025-12-15	+/+	Escin	1	red	9	1	0	2	10	0.8	83.3333
2025-12-15	+/+	Escin	1	red	2	0	0	10	2	1	16.6667
2025-12-15	+/+	Escin	1	blue	8	0	0	4	8	1	66.6667
2025-12-15	+/+	Escin	1	blue	1	0	0	11	1	1	8.33333
2025-12-15	+/+	Denatonium	10	red	9	0	0	3	9	1	75
2025-12-15	+/+	Denatonium	10	red	4	0	0	8	4	1	33.3333
2025-12-15	+/+	Denatonium	10	blue	4	0	0	8	4	1	33.3333
2025-12-15	+/+	Denatonium	10	blue	11	0	0	1	11	1	91.6667
2025-12-15	+/+	Caffeine	1	red	4	6	0	2	10	-0.2	83.3333
2025-12-15	+/+	Caffeine	1	blue	3	4	0	4	7	-0.142857	63.6364
2025-12-15	GR14QF2/QF2	Escin	1	red	6	0	0	6	6	1	50
2025-12-15	GR14QF2/QF2	Escin	1	red	9	0	0	3	9	1	75
2025-12-15	GR14QF2/QF2	Escin	1	blue	5	0	0	7	5	1	41.6667
2025-12-15	GR14QF2/QF2	Escin	1	blue	4	0	0	8	4	1	33.3333
2025-12-15	GR14QF2/QF2	Denatonium	10	red	8	0	0	4	8	1	66.6667
2025-12-15	GR14QF2/QF2	Denatonium	10	red	8	2	0	2	10	0.6	83.3333
2025-12-15	GR14QF2/QF2	Denatonium	10	blue	3	2	0	7	5	0.2	41.6667
2025-12-15	GR14QF2/QF2	Denatonium	10	blue	6	1	0	3	7	0.714286	70
2025-12-15	GR14QF2/QF2	Caffeine	1	red	8	4	0	0	12	0.333333	100
2025-12-15	GR14QF2/QF2	Caffeine	1	blue	8	0	0	4	8	1	66.6667
2025-12-09	+/+	Escin	0.5	Red	6	0	0	6	6	1	50
2025-12-09	+/+	Escin	0.5	Red	9	1	0	2	10	0.8	83.3333
2025-12-09	+/+	Escin	0.5	Red	10	0	0	2	10	1	83.3333
2025-12-09	+/+	Escin	0.5	Red	6	0	0	6	6	1	50
2025-12-09	+/+	Escin	0.5	Blue	6	3	0	3	9	0.333333	75
2025-12-09	+/+	Escin	0.5	Blue	6	3	0	3	9	0.333333	75
2025-12-09	+/+	Escin	0.5	Blue	8	2	0	2	10	0.6	83.3333
2025-12-09	+/+	Escin	0.5	Blue	9	3	0	0	12	0.5	100
2025-12-09	GR14QF2/QF2	Escin	0.5	Red	1	4	0	7	5	-0.6	41.6667
2025-12-09	GR14QF2/QF2	Escin	0.5	Red	5	0	0	7	5	1	41.6667
2025-12-09	GR14QF2/QF2	Escin	0.5	Red	7	2	0	3	9	0.555556	75
2025-12-09	GR14QF2/QF2	Escin	0.5	Red	4	2	0	6	6	0.333333	50
2025-12-09	GR14QF2/QF2	Escin	0.5	Blue	5	6	0	1	11	-0.0909091	91.6667
2025-12-09	GR14QF2/QF2	Escin	0.5	Blue	7	1	0	4	8	0.75	66.6667
2025-12-09	GR14QF2/QF2	Escin	0.5	Blue	3	2	0	7	5	0.2	41.6667
2025-12-09	GR14QF2/QF2	Escin	0.5	Blue	7	2	0	3	9	0.555556	75

## Sheet: Fig4E,SFig5C
date	genotype	treatment	concentration	bitter_color	n_control	n_bitter	n_both	n_unfed	tot_fed	PI	feeding_rate
2026-01-29	Gr14-QF2	Quinine	1	red	11	0	0	2	11	1	84.6154
2026-01-29	Gr14-QF2	Quinine	1	red	7	0	1	4	8	0.875	66.6667
2026-01-29	Gr14-QF2	Quinine	1	red	10	0	0	2	10	1	83.3333
2026-01-29	Gr14-QF2	Quinine	1	red	9	0	0	3	9	1	75
2026-01-29	Gr14-QF2	Quinine	1	blue	8	0	0	4	8	1	66.6667
2026-01-29	Gr14-QF2	Quinine	1	blue	5	3	0	4	8	0.25	66.6667
2026-01-29	Gr14-QF2	Quinine	1	blue	7	0	2	3	9	0.777778	75
2026-01-29	Gr14-QF2	Quinine	1	blue	6	1	0	4	7	0.714286	63.6364
2026-01-29	Gr14-QF2	Control	0	red	7	5	0	0	12	0.166667	100
2026-01-29	Gr14-QF2	Control	0	blue	3	8	0	1	11	-0.454545	91.6667
2026-01-29	QUAS-Kir2.1	Quinine	1	red	9	1	0	1	10	0.8	90.9091
2026-01-29	QUAS-Kir2.1	Quinine	1	red	9	1	0	2	10	0.8	83.3333
2026-01-29	QUAS-Kir2.1	Quinine	1	red	5	0	0	7	5	1	41.6667
2026-01-29	QUAS-Kir2.1	Quinine	1	red	12	0	0	0	12	1	100
2026-01-29	QUAS-Kir2.1	Quinine	1	blue	8	3	0	1	11	0.454545	91.6667
2026-01-29	QUAS-Kir2.1	Quinine	1	blue	6	3	0	3	9	0.333333	75
2026-01-29	QUAS-Kir2.1	Quinine	1	blue	9	2	0	1	11	0.636364	91.6667
2026-01-29	QUAS-Kir2.1	Quinine	1	blue	10	0	1	1	11	0.909091	91.6667
2026-01-29	QUAS-Kir2.1	Control	0	red	1	9	0	1	10	-0.8	90.9091
2026-01-29	QUAS-Kir2.1	Control	0	blue	5	5	0	0	10	0	100
2026-01-29	Gr14 > Kir2.1	Quinine	1	red	11	0	0	1	11	1	91.6667
2026-01-29	Gr14 > Kir2.1	Quinine	1	red	10	0	0	2	10	1	83.3333
2026-01-29	Gr14 > Kir2.1	Quinine	1	red	5	2	1	4	8	0.375	66.6667
2026-01-29	Gr14 > Kir2.1	Quinine	1	red	0	1	0	11	1	-1	8.33333
2026-01-29	Gr14 > Kir2.1	Quinine	1	blue	5	3	0	4	8	0.25	66.6667
2026-01-29	Gr14 > Kir2.1	Quinine	1	blue	9	3	0	0	12	0.5	100
2026-01-29	Gr14 > Kir2.1	Quinine	1	blue	6	2	0	4	8	0.5	66.6667
2026-01-29	Gr14 > Kir2.1	Quinine	1	blue	4	4	0	2	8	0	80
2026-01-29	Gr14 > Kir2.1	Control	0	red	9	3	0	0	12	0.5	100
2026-01-29	Gr14 > Kir2.1	Control	0	blue	5	5	0	2	10	0	83.3333
2026-01-30	Gr14-QF2	Lobeline	1	red	9	0	0	3	9	1	75
2026-01-30	Gr14-QF2	Lobeline	1	red	11	0	0	1	11	1	91.6667
2026-01-30	Gr14-QF2	Lobeline	1	red	10	0	0	2	10	1	83.3333
2026-01-30	Gr14-QF2	Lobeline	1	red	11	0	0	0	11	1	100
2026-01-30	Gr14-QF2	Lobeline	1	blue	5	0	0	6	5	1	45.4545
2026-01-30	Gr14-QF2	Lobeline	1	blue	4	1	0	7	5	0.6	41.6667
2026-01-30	Gr14-QF2	Lobeline	1	blue	8	1	0	3	9	0.777778	75
2026-01-30	Gr14-QF2	Lobeline	1	blue	1	0	0	10	1	1	9.09091
2026-01-30	Gr14-QF2	Control	0	red	10	1	0	1	11	0.818182	91.6667
2026-01-30	Gr14-QF2	Control	0	blue	3	5	0	4	8	-0.25	66.6667
2026-01-30	QUAS-Kir2.1	Lobeline	1	red	6	0	0	6	6	1	50
2026-01-30	QUAS-Kir2.1	Lobeline	1	red	9	0	0	3	9	1	75
2026-01-30	QUAS-Kir2.1	Lobeline	1	red	10	0	0	2	10	1	83.3333
2026-01-30	QUAS-Kir2.1	Lobeline	1	red	6	0	0	6	6	1	50
2026-01-30	QUAS-Kir2.1	Lobeline	1	blue	12	0	0	0	12	1	100
2026-01-30	QUAS-Kir2.1	Lobeline	1	blue	10	0	0	2	10	1	83.3333
2026-01-30	QUAS-Kir2.1	Lobeline	1	blue	11	0	0	1	11	1	91.6667
2026-01-30	QUAS-Kir2.1	Lobeline	1	blue	7	0	0	5	7	1	58.3333
2026-01-30	QUAS-Kir2.1	Control	0	red	7	4	0	1	11	0.272727	91.6667
2026-01-30	QUAS-Kir2.1	Control	0	blue	3	2	0	7	5	0.2	41.6667
2026-01-30	Gr14 > Kir2.1	Lobeline	1	red	8	0	0	4	8	1	66.6667
2026-01-30	Gr14 > Kir2.1	Lobeline	1	red	10	1	0	2	11	0.818182	84.6154
2026-01-30	Gr14 > Kir2.1	Lobeline	1	red	10	0	0	2	10	1	83.3333
2026-01-30	Gr14 > Kir2.1	Lobeline	1	red	11	0	0	1	11	1	91.6667
2026-01-30	Gr14 > Kir2.1	Lobeline	1	blue	6	1	0	5	7	0.714286	58.3333
2026-01-30	Gr14 > Kir2.1	Lobeline	1	blue	5	0	0	7	5	1	41.6667
2026-01-30	Gr14 > Kir2.1	Lobeline	1	blue	6	1	0	5	7	0.714286	58.3333
2026-01-30	Gr14 > Kir2.1	Lobeline	1	blue	6	2	0	4	8	0.5	66.6667
2026-01-30	Gr14 > Kir2.1	Control	0	red	9	2	0	1	11	0.636364	91.6667
2026-01-30	Gr14 > Kir2.1	Control	0	blue	4	3	0	5	7	0.142857	58.3333
2026-01-31	Gr14-QF2	Escin	0.5	red	6	0	0	6	6	1	50
2026-01-31	Gr14-QF2	Escin	0.5	red	7	0	0	5	7	1	58.3333
2026-01-31	Gr14-QF2	Escin	0.5	red	6	2	0	4	8	0.5	66.6667
2026-01-31	Gr14-QF2	Escin	0.5	red	11	0	0	1	11	1	91.6667
2026-01-31	Gr14-QF2	Escin	0.5	blue	5	0	0	7	5	1	41.6667
2026-01-31	Gr14-QF2	Escin	0.5	blue	11	0	0	1	11	1	91.6667
2026-01-31	Gr14-QF2	Escin	0.5	blue	6	2	0	4	8	0.5	66.6667
2026-01-31	Gr14-QF2	Escin	0.5	blue	8	1	0	3	9	0.777778	75
2026-01-31	QUAS-Kir2.1	Escin	0.5	red	8	0	0	4	8	1	66.6667
2026-01-31	QUAS-Kir2.1	Escin	0.5	red	5	3	0	4	8	0.25	66.6667
2026-01-31	QUAS-Kir2.1	Escin	0.5	red	7	2	0	3	9	0.555556	75
2026-01-31	QUAS-Kir2.1	Escin	0.5	red	7	1	0	4	8	0.75	66.6667
2026-01-31	QUAS-Kir2.1	Escin	0.5	blue	7	1	0	4	8	0.75	66.6667
2026-01-31	QUAS-Kir2.1	Escin	0.5	blue	4	2	1	5	7	0.285714	58.3333
2026-01-31	QUAS-Kir2.1	Escin	0.5	blue	8	1	0	3	9	0.777778	75
2026-01-31	QUAS-Kir2.1	Escin	0.5	blue	5	1	0	6	6	0.666667	50
2026-01-31	Gr14 > Kir2.1	Escin	0.5	red	6	2	1	3	9	0.444444	75
2026-01-31	Gr14 > Kir2.1	Escin	0.5	red	7	3	0	2	10	0.4	83.3333
2026-01-31	Gr14 > Kir2.1	Escin	0.5	red	5	0	0	7	5	1	41.6667
2026-01-31	Gr14 > Kir2.1	Escin	0.5	red	6	2	0	4	8	0.5	66.6667
2026-01-31	Gr14 > Kir2.1	Escin	0.5	blue	7	2	0	3	9	0.555556	75
2026-01-31	Gr14 > Kir2.1	Escin	0.5	blue	9	0	0	3	9	1	75
2026-01-31	Gr14 > Kir2.1	Escin	0.5	blue	3	7	0	2	10	-0.4	83.3333
2026-01-31	Gr14 > Kir2.1	Escin	0.5	blue	3	6	1	2	10	-0.3	83.3333
2026-02-12	Gr14-QF2	Denatonium	10	Red	7	2	0	3	9	0.555556	75
2026-02-12	Gr14-QF2	Denatonium	10	Red	10	2	0	0	12	0.666667	100
2026-02-12	Gr14-QF2	Denatonium	10	Red	11	0	0	1	11	1	91.6667
2026-02-12	Gr14-QF2	Denatonium	10	Red	12	0	0	0	12	1	100
2026-02-12	Gr14-QF2	Denatonium	10	Blue	8	1	0	2	9	0.777778	81.8182
2026-02-12	Gr14-QF2	Denatonium	10	Blue	7	0	0	5	7	1	58.3333
2026-02-12	Gr14-QF2	Denatonium	10	Blue	11	0	0	1	11	1	91.6667
2026-02-12	Gr14-QF2	Denatonium	10	Blue	10	0	0	2	10	1	83.3333
2026-02-12	Gr14-QF2	Control	0	Red	3	4	0	0	7	-0.142857	100
2026-02-12	Gr14-QF2	Control	0	Blue	6	5	0	0	11	0.0909091	100
2026-02-12	QUAS-Kir2.1	Denatonium	10	Red	8	2	0	2	10	0.6	83.3333
2026-02-12	QUAS-Kir2.1	Denatonium	10	Red	7	3	0	2	10	0.4	83.3333
2026-02-12	QUAS-Kir2.1	Denatonium	10	Red	10	0	0	2	10	1	83.3333
2026-02-12	QUAS-Kir2.1	Denatonium	10	Red	7	0	0	5	7	1	58.3333
2026-02-12	QUAS-Kir2.1	Denatonium	10	Blue	9	2	0	1	11	0.636364	91.6667
2026-02-12	QUAS-Kir2.1	Denatonium	10	Blue	9	0	0	3	9	1	75
2026-02-12	QUAS-Kir2.1	Denatonium	10	Blue	8	1	0	3	9	0.777778	75
2026-02-12	QUAS-Kir2.1	Denatonium	10	Blue	9	1	0	2	10	0.8	83.3333
2026-02-12	QUAS-Kir2.1	Control	0	Red	4	8	0	0	12	-0.333333	100
2026-02-12	QUAS-Kir2.1	Control	0	Blue	0	9	0	3	9	-1	75
2026-02-12	Gr14 > Kir2.1	Denatonium	10	Red	6	1	0	5	7	0.714286	58.3333
2026-02-12	Gr14 > Kir2.1	Denatonium	10	Red	8	0	0	3	8	1	72.7273
2026-02-12	Gr14 > Kir2.1	Denatonium	10	Red	9	3	0	0	12	0.5	100
2026-02-12	Gr14 > Kir2.1	Denatonium	10	Red	9	3	0	0	12	0.5	100
2026-02-12	Gr14 > Kir2.1	Denatonium	10	Blue	2	0	0	9	2	1	18.1818
2026-02-12	Gr14 > Kir2.1	Denatonium	10	Blue	9	1	0	2	10	0.8	83.3333
2026-02-12	Gr14 > Kir2.1	Denatonium	10	Blue	10	1	0	1	11	0.818182	91.6667
2026-02-12	Gr14 > Kir2.1	Denatonium	10	Blue	8	1	0	2	9	0.777778	81.8182
2026-02-12	Gr14 > Kir2.1	Control	0	Red	7	3	0	2	10	0.4	83.3333
2026-02-12	Gr14 > Kir2.1	Control	0	Blue	5	2	0	4	7	0.428571	63.6364
2026-02-26	Gr14-QF2	Caffeine	1	Red	8	1	0	3	9	0.777778	75
2026-02-26	Gr14-QF2	Caffeine	1	Red	8	3	0	1	11	0.454545	91.6667
2026-02-26	Gr14-QF2	Caffeine	1	Red	10	2	0	0	12	0.666667	100
2026-02-26	Gr14-QF2	Caffeine	1	Red	7	5	0	0	12	0.166667	100
2026-02-26	Gr14-QF2	Caffeine	1	Blue	3	5	0	4	8	-0.25	66.6667
2026-02-26	Gr14-QF2	Caffeine	1	Blue	6	5	0	1	11	0.0909091	91.6667
2026-02-26	Gr14-QF2	Caffeine	1	Blue	7	3	0	0	10	0.4	100
2026-02-26	Gr14-QF2	Caffeine	1	Blue	4	7	0	1	11	-0.272727	91.6667
2026-02-26	Gr14-QF2	Control	0	Red	4	7	0	1	11	-0.272727	91.6667
2026-02-26	Gr14-QF2	Control	0	Blue	8	4	0	0	12	0.333333	100
2026-02-26	QUAS-Kir2.1	Caffeine	1	Red	7	5	0	0	12	0.166667	100
2026-02-26	QUAS-Kir2.1	Caffeine	1	Red	8	3	0	1	11	0.454545	91.6667
2026-02-26	QUAS-Kir2.1	Caffeine	1	Red	10	2	0	0	12	0.666667	100
2026-02-26	QUAS-Kir2.1	Caffeine	1	Red	4	8	0	0	12	-0.333333	100
2026-02-26	QUAS-Kir2.1	Caffeine	1	Blue	3	8	0	1	11	-0.454545	91.6667
2026-02-26	QUAS-Kir2.1	Caffeine	1	Blue	8	2	0	2	10	0.6	83.3333
2026-02-26	QUAS-Kir2.1	Caffeine	1	Blue	1	10	0	0	11	-0.818182	100
2026-02-26	QUAS-Kir2.1	Caffeine	1	Blue	5	7	0	0	12	-0.166667	100
2026-02-26	QUAS-Kir2.1	Control	0	Red	7	5	0	0	12	0.166667	100
2026-02-26	QUAS-Kir2.1	Control	0	Blue	0	10	0	2	10	-1	83.3333
2026-02-26	Gr14 > Kir2.1	Caffeine	1	Red	11	1	0	0	12	0.833333	100
2026-02-26	Gr14 > Kir2.1	Caffeine	1	Red	5	7	0	0	12	-0.166667	100
2026-02-26	Gr14 > Kir2.1	Caffeine	1	Red	7	4	0	1	11	0.272727	91.6667
2026-02-26	Gr14 > Kir2.1	Caffeine	1	Red	9	3	0	0	12	0.5	100
2026-02-26	Gr14 > Kir2.1	Caffeine	1	Blue	8	1	0	3	9	0.777778	75
2026-02-26	Gr14 > Kir2.1	Caffeine	1	Blue	5	5	0	2	10	0	83.3333
2026-02-26	Gr14 > Kir2.1	Caffeine	1	Blue	1	9	2		12	-0.666667	100
2026-02-26	Gr14 > Kir2.1	Caffeine	1	Blue	6	3	0	3	9	0.333333	75
2026-02-26	Gr14 > Kir2.1	Control	0	Red	7	4	0	1	11	0.272727	91.6667
2026-02-26	Gr14 > Kir2.1	Control	0	Blue	2	4	1	4	7	-0.285714	63.6364

## Sheet: Fig 5B,SFig6B
date	genotype	treatment	concentration	bitter_color	n_control	n_bitter	n_both	n_unfed	tot_fed	PI	feeding_rate
2025-10-22	+/+	Lobeline	10	red	8	0	0	4	8	1	66.6667
2025-10-22	+/+	Lobeline	10	red	2	4	0	6	6	-0.333333	50
2025-10-22	+/+	Lobeline	10	blue	0	6	0	5	6	-1	54.5455
2025-10-22	+/+	Lobeline	10	blue	3	1	0	8	4	0.5	33.3333
2025-10-21	+/+	Lobeline	10	red	7	1	0	4	8	0.75	66.6667
2025-10-21	+/+	Lobeline	10	red	6	1	0	5	7	0.714286	58.3333
2025-10-21	+/+	Lobeline	10	blue	3	3	1	4	7	0	63.6364
2025-10-21	+/+	Lobeline	10	blue	2	3	0	6	5	-0.2	45.4545
2025-10-22	+/+	Control	0	red	1	6	0	5	7	-0.714286	58.3333
2025-10-22	+/+	Control	0	blue	3	5	0	4	8	-0.25	66.6667
2025-10-21	+/+	Control	0	red	2	8	0	1	10	-0.6	90.9091
2025-10-21	+/+	Control	0	blue	2	6	0	3	8	-0.5	72.7273
2025-10-22	GR14QF2/QF2	Lobeline	10	red	5	3	0	4	8	0.25	66.6667
2025-10-22	GR14QF2/QF2	Lobeline	10	red	6	0	0	7	6	1	46.1538
2025-10-22	GR14QF2/QF2	Lobeline	10	blue	2	7	0	5	9	-0.555556	64.2857
2025-10-22	GR14QF2/QF2	Lobeline	10	blue	3	3	0	6	6	0	50
2025-10-21	GR14QF2/QF2	Lobeline	10	red	5	2	0	5	7	0.428571	58.3333
2025-10-21	GR14QF2/QF2	Lobeline	10	blue	1	7	1	3	9	-0.666667	75
2025-10-21	GR14QF2/QF2	Lobeline	10	red	10	1	0	1	11	0.818182	91.6667
2025-10-21	GR14QF2/QF2	Lobeline	10	blue	6	3	0	2	9	0.333333	81.8182
2025-10-22	GR14QF2/QF2	Control	0	red	2	5	0	5	7	-0.428571	58.3333
2025-10-22	GR14QF2/QF2	Control	0	blue	4	3	0	5	7	0.142857	58.3333
2025-10-21	GR14QF2/QF2	Control	0	red	5	5	0	2	10	0	83.3333
2025-10-21	GR14QF2/QF2	Control	0	blue	5	5	0	2	10	0	83.3333
2025-10-23	+/+	Lobeline	100	red	7	0	0	5	7	1	58.3333
2025-10-23	+/+	Lobeline	100	red	11	0	0	1	11	1	91.6667
2025-10-23	+/+	Lobeline	100	blue	8	1	0	3	9	0.777778	75
2025-10-25	+/+	Lobeline	100	red	5	0	0	7	5	1	41.6667
2025-10-25	+/+	Lobeline	100	red	4	0	0	8	4	1	33.3333
2025-10-25	+/+	Lobeline	100	blue	4	1	0	7	5	0.6	41.6667
2025-10-25	+/+	Lobeline	100	blue	4	0	0	7	4	1	36.3636
2025-10-25	+/+	Lobeline	100	blue	7	0	0	5	7	1	58.3333
2025-10-23	+/+	Control	0	red	6	2	0	4	8	0.5	66.6667
2025-10-23	+/+	Control	0	blue	5	4	0	3	9	0.111111	75
2025-10-25	+/+	Control	0	red	5	7	0	0	12	-0.166667	100
2025-10-23	GR14QF2/QF2	Lobeline	100	red	7	0	0	6	7	1	53.8462
2025-10-23	GR14QF2/QF2	Lobeline	100	red	5	0	0	7	5	1	41.6667
2025-10-23	GR14QF2/QF2	Lobeline	100	blue	5	1	0	5	6	0.666667	54.5455
2025-10-23	GR14QF2/QF2	Lobeline	100	blue	4	5	0	4	9	-0.111111	69.2308
2025-10-25	GR14QF2/QF2	Lobeline	100	red	6	0	0	6	6	1	50
2025-10-25	GR14QF2/QF2	Lobeline	100	blue	10	1	0	1	11	0.818182	91.6667
2025-10-25	GR14QF2/QF2	Lobeline	100	red	5	1	0	6	6	0.666667	50
2025-10-25	GR14QF2/QF2	Lobeline	100	blue	9	1	0	2	10	0.8	83.3333
2025-10-23	GR14QF2/QF2	Control	0	red	4	5	0	3	9	-0.111111	75
2025-10-23	GR14QF2/QF2	Control	0	blue	0	4	0	8	4	-1	33.3333
2025-10-25	GR14QF2/QF2	Control	0	red	5	1	0	6	6	0.666667	50
2025-10-25	GR14QF2/QF2	Control	0	blue	6	0	0	6	6	1	50
2025-11-11	+/+	Lobeline	50	red	7	0	0	2	7	1	77.7778
2025-11-11	+/+	Lobeline	50	red	6	2	0	2	8	0.5	80
2025-11-11	+/+	Lobeline	50	blue	7	3	0	0	10	0.4	100
2025-11-11	+/+	Lobeline	50	blue	0	7	0	3	7	-1	70
2025-11-11	+/+	Lobeline	50	red	6	0	0	4	6	1	60
2025-11-11	+/+	Lobeline	50	red	5	3	0	2	8	0.25	80
2025-11-11	+/+	Lobeline	50	blue	0	4	0	6	4	-1	40
2025-11-11	+/+	Lobeline	50	blue	6	4	0	0	10	0.2	100
2025-11-11	+/+	Control	0	red	2	0	0	8	2	1	20
2025-11-11	+/+	Control	0	blue	6	2	0	2	8	0.5	80
2025-11-11	GR14QF2/QF2	Lobeline	50	red	0	4	0	6	4	-1	40
2025-11-11	GR14QF2/QF2	Lobeline	50	red	3	2	0	5	5	0.2	50
2025-11-11	GR14QF2/QF2	Lobeline	50	blue	6	2	0	2	8	0.5	80
2025-11-11	GR14QF2/QF2	Lobeline	50	blue	1	2	0	2	3	-0.333333	60
2025-11-11	GR14QF2/QF2	Lobeline	50	red	3	2	0	5	5	0.2	50
2025-11-11	GR14QF2/QF2	Lobeline	50	blue	2	2	0	6	4	0	40
2025-11-11	GR14QF2/QF2	Lobeline	50	red	1	2	0	7	3	-0.333333	30
2025-11-11	GR14QF2/QF2	Lobeline	50	blue	2	3	1	4	6	-0.166667	60
2025-11-11	GR14QF2/QF2	Control	0	red	0	5	0	5	5	-1	50
2025-11-11	GR14QF2/QF2	Control	0	blue	6	1	0	3	7	0.714286	70
2025-11-13	GR14QF2/QF2	Escin	100	red	7	2	0	0	9	0.555556	100
2025-11-13	GR14QF2/QF2	Escin	100	blue	5	0	0	3	5	1	62.5
2025-11-13	GR14QF2/QF2	Escin	100	blue	3	0	0	5	3	1	37.5
2025-11-13	GR14QF2/QF2	Escin	100	red	6	0	0	5	6	1	54.5455
2025-11-13	GR14QF2/QF2	Escin	100	red	6	0	0	4	6	1	60
2025-11-13	GR14QF2/QF2	Escin	100	blue	2	0	0	8	2	1	20
2025-11-13	GR14QF2/QF2	Escin	100	blue	5	0	0	5	5	1	50
2025-11-13	GR14QF2/QF2	Escin	100	red	2	0	0	8	2	1	20
2025-11-13	+/+	Escin	100	blue	7	0	0	3	7	1	70
2025-11-13	+/+	Escin	100	red	5	0	0	5	5	1	50
2025-11-13	+/+	Escin	100	red	8	0	0	2	8	1	80
2025-11-13	+/+	Escin	100	blue	5	1	0	3	6	0.666667	66.6667
2025-11-13	+/+	Escin	100	blue	7	0	0	3	7	1	70
2025-11-13	+/+	Escin	100	red	8	0	0	3	8	1	72.7273
2025-11-13	+/+	Escin	100	blue	6	0	0	3	6	1	66.6667
2025-11-13	+/+	Escin	100	red	7	0	0	2	7	1	77.7778
2025-11-21	+/+	Escin	50	red	4	1	0	5	5	0.6	50
2025-11-21	+/+	Escin	50	red	4	0	0	6	4	1	40
2025-11-21	+/+	Escin	50	red	3	0	0	7	3	1	30
2025-11-21	+/+	Escin	50	red	6	0	0	4	6	1	60
2025-11-21	+/+	Escin	50	blue	5	0	0	5	5	1	50
2025-11-21	+/+	Escin	50	blue	3	0	0	7	3	1	30
2025-11-21	+/+	Escin	50	blue	2	0	0	8	2	1	20
2025-11-21	+/+	Escin	50	blue	4	0	0	6	4	1	40
2025-11-21	GR14QF2/QF2	Escin	50	red	5	0	0	5	5	1	50
2025-11-21	GR14QF2/QF2	Escin	50	red	3	2	0	5	5	0.2	50
2025-11-21	GR14QF2/QF2	Escin	50	red	3	0	0	7	3	1	30
2025-11-21	GR14QF2/QF2	Escin	50	red	0	0	0	0	0	N/A	N/A
2025-11-21	GR14QF2/QF2	Escin	50	blue	4	0	0	6	4	1	40
2025-11-21	GR14QF2/QF2	Escin	50	blue	5	0	0	4	5	1	55.5556
2025-11-21	GR14QF2/QF2	Escin	50	blue	6	0	0	4	6	1	60
2025-11-21	GR14QF2/QF2	Escin	50	blue	3	0	0	7	3	1	30
2025-11-21	+/+	Lobeline	70	blue	4	3	0	3	7	0.142857	70
2025-11-21	+/+	Lobeline	70	blue	2	3	1	4	6	-0.166667	60
2025-11-21	+/+	Lobeline	70	blue	1	6	0	3	7	-0.714286	70
2025-11-21	+/+	Lobeline	70	blue	5	3	0	2	8	0.25	80
2025-11-21	+/+	Lobeline	70	red	8	0	0	2	8	1	80
2025-11-21	+/+	Lobeline	70	red	7	0	0	3	7	1	70
2025-11-21	+/+	Lobeline	70	red	9	0	0	1	9	1	90
2025-11-21	+/+	Lobeline	70	red	8	0	0	2	8	1	80
2025-11-21	GR14QF2/QF2	Lobeline	70	blue	0	5	0	5	5	-1	50
2025-11-21	GR14QF2/QF2	Lobeline	70	blue	4	5	0	1	9	-0.111111	90
2025-11-21	GR14QF2/QF2	Lobeline	70	blue	0	7	0	3	7	-1	70
2025-11-21	GR14QF2/QF2	Lobeline	70	blue	3	5	0	2	8	-0.25	80
2025-11-21	GR14QF2/QF2	Lobeline	70	red	6	0	0	4	6	1	60
2025-11-21	GR14QF2/QF2	Lobeline	70	red	3	0	0	7	3	1	30
2025-11-21	GR14QF2/QF2	Lobeline	70	red	8	1	0	1	9	0.777778	90
2025-11-21	GR14QF2/QF2	Lobeline	70	red	9	0	0	1	9	1	90
2025-11-23	+/+	Escin	10	red	5	0	0	5	5	1	50
2025-11-23	+/+	Escin	10	red	3	0	0	7	3	1	30
2025-11-23	+/+	Escin	10	red	7	0	0	2	7	1	77.7778
2025-11-23	+/+	Escin	10	red	5	0	0	4	5	1	55.5556
2025-11-23	+/+	Escin	10	blue	3	2	0	5	5	0.2	50
2025-11-23	+/+	Escin	10	blue	8	0	0	3	8	1	72.7273
2025-11-23	+/+	Escin	10	blue	4	1	0	5	5	0.6	50
2025-11-23	+/+	Escin	10	blue	2	1	0	8	3	0.333333	27.2727
2025-11-23	+/+	Control	0	blue	6	3	0	1	9	0.333333	90
2025-11-23	GR14QF2/QF2	Escin	10	red	0	2	0	7	2	-1	22.2222
2025-11-23	GR14QF2/QF2	Escin	10	red	4	0	0	6	4	1	40
2025-11-23	GR14QF2/QF2	Escin	10	red	4	2	0	4	6	0.333333	60
2025-11-23	GR14QF2/QF2	Escin	10	red	5	2	0	3	7	0.428571	70
2025-11-23	GR14QF2/QF2	Escin	10	blue	6	1	0	3	7	0.714286	70
2025-11-23	GR14QF2/QF2	Escin	10	blue	4	2	0	4	6	0.333333	60
2025-11-23	GR14QF2/QF2	Escin	10	blue	7	0	0	2	7	1	77.7778
2025-11-23	GR14QF2/QF2	Escin	10	blue	2	1	0	7	3	0.333333	30
2025-11-23	GR14QF2/QF2	Control	0	blue	2	6	0	2	8	-0.5	80
2025-11-24	+/+	Quinine	100	red	10	0	0	0	10	1	100
2025-11-24	+/+	Quinine	100	red	7	0	0	3	7	1	70
2025-11-24	+/+	Quinine	100	red	5	0	0	5	5	1	50
2025-11-24	+/+	Quinine	100	red	5	1	0	4	6	0.666667	60
2025-11-24	+/+	Quinine	100	blue	5	1	0	4	6	0.666667	60
2025-11-24	+/+	Quinine	100	blue	5	1	0	4	6	0.666667	60
2025-11-24	+/+	Quinine	100	blue	4	2	0	4	6	0.333333	60
2025-11-24	+/+	Quinine	100	blue	4	0	0	6	4	1	40
2025-11-24	+/+	Control	0	red	4	1	1	4	6	0.5	60
2025-11-24	GR14QF2/QF2	Quinine	100	red	8	0	0	2	8	1	80
2025-11-24	GR14QF2/QF2	Quinine	100	red	6	1	0	3	7	0.714286	70
2025-11-24	GR14QF2/QF2	Quinine	100	red	6	1	0	3	7	0.714286	70
2025-11-24	GR14QF2/QF2	Quinine	100	red	5	2	0	3	7	0.428571	70
2025-11-24	GR14QF2/QF2	Quinine	100	blue	1	0	0	9	1	1	10
2025-11-24	GR14QF2/QF2	Quinine	100	blue	6	1	1	2	8	0.625	80
2025-11-24	GR14QF2/QF2	Quinine	100	blue	0	2	0	8	2	-1	20
2025-11-24	GR14QF2/QF2	Quinine	100	blue	2	3	0	5	5	-0.2	50
2025-11-24	GR14QF2/QF2	Control	0	red	2	6	0	2	8	-0.5	80
2025-12-02	+/+	Caffeine	100	red	3	4	1	2	8	-0.125	80
2025-12-02	+/+	Caffeine	100	red	5	3	0	2	8	0.25	80
2025-12-02	+/+	Caffeine	100	red	3	6	0	1	9	-0.333333	90
2025-12-02	+/+	Caffeine	100	red	6	0	0	4	6	1	60
2025-12-02	+/+	Caffeine	100	blue	4	4	0	2	8	0	80
2025-12-02	+/+	Caffeine	100	blue	2	8	0	0	10	-0.6	100
2025-12-02	+/+	Caffeine	100	blue	5	1	0	4	6	0.666667	60
2025-12-02	+/+	Caffeine	100	blue	1	8	0	1	9	-0.777778	90
2025-12-02	+/+	Control	0	red	3	4	0	2	7	-0.142857	77.7778
2025-12-02	GR14QF2/QF2	Caffeine	100	red	6	2	0	2	8	0.5	80
2025-12-02	GR14QF2/QF2	Caffeine	100	red	0	5	0	5	5	-1	50
2025-12-02	GR14QF2/QF2	Caffeine	100	red	4	3	0	3	7	0.142857	70
2025-12-02	GR14QF2/QF2	Caffeine	100	red	4	3	0	3	7	0.142857	70
2025-12-02	GR14QF2/QF2	Caffeine	100	blue	4	2	0	4	6	0.333333	60
2025-12-02	GR14QF2/QF2	Caffeine	100	blue	7	1	0	2	8	0.75	80
2025-12-02	GR14QF2/QF2	Caffeine	100	blue	3	3	0	4	6	0	60
2025-12-02	GR14QF2/QF2	Caffeine	100	blue	3	4	0	2	7	-0.142857	77.7778
2025-12-02	GR14QF2/QF2	Control	0	red	2	4	0	4	6	-0.333333	60
2025-12-04	+/+	Denatonium	100	red	10	0	0	0	10	1	100
2025-12-04	+/+	Denatonium	100	red	1	1	0	8	2	0	20
2025-12-04	+/+	Denatonium	100	red	9	0	0	1	9	1	90
2025-12-04	+/+	Denatonium	100	red	6	0	0	4	6	1	60
2025-12-04	+/+	Denatonium	100	blue	5	4	0	1	9	0.111111	90
2025-12-04	+/+	Denatonium	100	blue	7	0	0	3	7	1	70
2025-12-04	+/+	Denatonium	100	blue	4	6	0	0	10	-0.2	100
2025-12-04	+/+	Denatonium	100	blue	7	0	0	3	7	1	70
2025-12-04	+/+	Control	0	blue	3	2	0	5	5	0.2	50
2025-12-04	GR14QF2/QF2	Denatonium	100	red	10	0	0	0	10	1	100
2025-12-04	GR14QF2/QF2	Denatonium	100	red	7	2	0	1	9	0.555556	90
2025-12-04	GR14QF2/QF2	Denatonium	100	red	3	4	0	3	7	-0.142857	70
2025-12-04	GR14QF2/QF2	Denatonium	100	red	4	3	0	3	7	0.142857	70
2025-12-04	GR14QF2/QF2	Denatonium	100	blue	4	4	0	2	8	0	80
2025-12-04	GR14QF2/QF2	Denatonium	100	blue	9	1	0	1	10	0.8	90.9091
2025-12-04	GR14QF2/QF2	Denatonium	100	blue	8	1	0	1	9	0.777778	90
2025-12-04	GR14QF2/QF2	Denatonium	100	blue	6	2	0	2	8	0.5	80
2025-12-04	GR14QF2/QF2	Control	0	blue	3	5	0	3	8	-0.25	72.7273
2025-12-09	+/+	Escin	5	red	4	0	0	6	4	1	40
2025-12-09	+/+	Escin	5	red	5	1	0	4	6	0.666667	60
2025-12-09	+/+	Escin	5	red	5	0	0	5	5	1	50
2025-12-09	+/+	Escin	5	red	4	2	0	4	6	0.333333	60
2025-12-09	+/+	Escin	5	blue	4	3	0	3	7	0.142857	70
2025-12-09	+/+	Escin	5	blue	4	4	0	2	8	0	80
2025-12-09	+/+	Escin	5	blue	0	6	0	4	6	-1	60
2025-12-09	+/+	Escin	5	blue	4	2	0	4	6	0.333333	60
2025-12-09	+/+	Control	0	blue	3	5	0	2	8	-0.25	80
2025-12-09	GR14QF2/QF2	Escin	5	red	2	1	0	7	3	0.333333	30
2025-12-09	GR14QF2/QF2	Escin	5	red	0	1	0	9	1	-1	10
2025-12-09	GR14QF2/QF2	Escin	5	red	4	1	0	5	5	0.6	50
2025-12-09	GR14QF2/QF2	Escin	5	red	1	2	0	7	3	-0.333333	30
2025-12-09	GR14QF2/QF2	Escin	5	blue	6	0	0	4	6	1	60
2025-12-09	GR14QF2/QF2	Escin	5	blue	4	0	0	6	4	1	40
2025-12-09	GR14QF2/QF2	Escin	5	blue	2	2	0	5	4	0	44.4444
2025-12-09	GR14QF2/QF2	Escin	5	blue	2	0	0	8	2	1	20
2025-12-09	GR14QF2/QF2	Control	0	blue	10	0	0	0	10	1	100
2025-12-09	+/+	Escin	2.5	red	1	4	0	5	5	-0.6	50
2025-12-09	+/+	Escin	2.5	red	6	1	0	3	7	0.714286	70
2025-12-09	+/+	Escin	2.5	red	0	1	1	8	2	-0.5	20
2025-12-09	+/+	Escin	2.5	red	6	1	0	3	7	0.714286	70
2025-12-09	+/+	Escin	2.5	blue	4	3	0	3	7	0.142857	70
2025-12-09	+/+	Escin	2.5	blue	5	0	0	5	5	1	50
2025-12-09	+/+	Escin	2.5	blue	4	1	0	5	5	0.6	50
2025-12-09	+/+	Escin	2.5	blue	6	1	0	3	7	0.714286	70
2025-12-09	+/+	Control	0	red	1	2	0	8	3	-0.333333	27.2727
2025-12-09	GR14QF2/QF2	Escin	2.5	red	6	3	0	1	9	0.333333	90
2025-12-09	GR14QF2/QF2	Escin	2.5	red	7	0	0	3	7	1	70
2025-12-09	GR14QF2/QF2	Escin	2.5	red	7	1	0	1	8	0.75	88.8889
2025-12-09	GR14QF2/QF2	Escin	2.5	red	4	1	0	4	5	0.6	55.5556
2025-12-09	GR14QF2/QF2	Escin	2.5	blue	6	0	0	4	6	1	60
2025-12-09	GR14QF2/QF2	Escin	2.5	blue	3	2	0	3	5	0.2	62.5
2025-12-09	GR14QF2/QF2	Escin	2.5	blue	5	0	0	5	5	1	50
2025-12-09	GR14QF2/QF2	Escin	2.5	blue	4	0	0	5	4	1	44.4444
2025-12-09	GR14QF2/QF2	Control	0	red	5	5	0	0	10	0	100

## Sheet: Fig5C, SFig6C
date	genotype	treatment	concentration	bitter_color	n_control	n_bitter	n_both	n_unfed	tot_fed	PI	feeding_rate
2025-12-27	Gr14-QF2	Escin	10	red	5	0	0	5	5	1	50
2025-12-27	Gr14-QF2	Escin	10	red	9	0	0	1	9	1	90
2025-12-27	Gr14-QF2	Escin	10	red	7	0	0	3	7	1	70
2025-12-27	Gr14-QF2	Escin	10	red	6	1	0	3	7	0.714286	70
2025-12-27	Gr14-QF2	Escin	10	blue	6	1	1	3	8	0.625	72.7273
2025-12-27	Gr14-QF2	Escin	10	blue	7	1	0	2	8	0.75	80
2025-12-27	Gr14-QF2	Escin	10	blue	3	3	0	4	6	0	60
2025-12-27	Gr14-QF2	Escin	10	blue	7	1	0	2	8	0.75	80
2025-12-27	Gr14-QF2	Control	0	red	5	4	0	1	9	0.111111	90
2025-12-27	Gr14-QF2	Control	0	blue	2	5	0	2	7	-0.428571	77.7778
2025-12-27	QUAS-Kir2.1	Escin	10	red	5	0	0	5	5	1	50
2025-12-27	QUAS-Kir2.1	Escin	10	red	4	0	0	6	4	1	40
2025-12-27	QUAS-Kir2.1	Escin	10	red	6	0	0	4	6	1	60
2025-12-27	QUAS-Kir2.1	Escin	10	red	3	0	0	7	3	1	30
2025-12-27	QUAS-Kir2.1	Escin	10	blue	4	1	0	5	5	0.6	50
2025-12-27	QUAS-Kir2.1	Escin	10	blue	1	0	1	8	2	0.5	20
2025-12-27	QUAS-Kir2.1	Escin	10	blue	6	0	0	4	6	1	60
2025-12-27	QUAS-Kir2.1	Escin	10	blue	6	0	0	4	6	1	60
2025-12-27	QUAS-Kir2.1	Control	0	red	0	5	0	5	5	-1	50
2025-12-27	QUAS-Kir2.1	Control	0	blue	4	4	0	2	8	0	80
2025-12-27	Gr14 > Kir2.1	Escin	10	red	5	0	0	5	5	1	50
2025-12-27	Gr14 > Kir2.1	Escin	10	red	4	0	0	5	4	1	44.4444
2025-12-27	Gr14 > Kir2.1	Escin	10	red	7	0	0	3	7	1	70
2025-12-27	Gr14 > Kir2.1	Escin	10	red	3	1	0	6	4	0.5	40
2025-12-27	Gr14 > Kir2.1	Escin	10	blue	4	3	1	2	8	0.125	80
2025-12-27	Gr14 > Kir2.1	Escin	10	blue	5	1	0	4	6	0.666667	60
2025-12-27	Gr14 > Kir2.1	Escin	10	blue	6	1	0	3	7	0.714286	70
2025-12-27	Gr14 > Kir2.1	Escin	10	blue	3	2	0	5	5	0.2	50
2025-12-27	Gr14 > Kir2.1	Control	0	red	1	8	0	1	9	-0.777778	90
2025-12-27	Gr14 > Kir2.1	Control	0	blue	1	5	0	4	6	-0.666667	60
2025-12-30	Gr14-QF2	Lobeline	100	red	5	0	0	5	5	1	50
2025-12-30	Gr14-QF2	Lobeline	100	red	5	1	0	4	6	0.666667	60
2025-12-30	Gr14-QF2	Lobeline	100	red	7	1	0	2	8	0.75	80
2025-12-30	Gr14-QF2	Lobeline	100	red	5	0	0	5	5	1	50
2025-12-30	Gr14-QF2	Lobeline	100	blue	6	0	0	4	6	1	60
2025-12-30	Gr14-QF2	Lobeline	100	blue	5	1	0	4	6	0.666667	60
2025-12-30	Gr14-QF2	Lobeline	100	blue	9	0	0	1	9	1	90
2025-12-30	Gr14-QF2	Lobeline	100	blue	2	1	0	7	3	0.333333	30
2025-12-30	Gr14-QF2	Control	0	red	6	1	0	3	7	0.714286	70
2025-12-30	Gr14-QF2	Control	0	blue	8	2	0	0	10	0.6	100
2025-12-30	QUAS-Kir2.1	Lobeline	100	red	3	1	0	6	4	0.5	40
2025-12-30	QUAS-Kir2.1	Lobeline	100	red	7	0	0	3	7	1	70
2025-12-30	QUAS-Kir2.1	Lobeline	100	red	4	1	0	5	5	0.6	50
2025-12-30	QUAS-Kir2.1	Lobeline	100	red	9	0	0	1	9	1	90
2025-12-30	QUAS-Kir2.1	Lobeline	100	blue	5	0	0	5	5	1	50
2025-12-30	QUAS-Kir2.1	Lobeline	100	blue	5	1	0	4	6	0.666667	60
2025-12-30	QUAS-Kir2.1	Lobeline	100	blue	5	0	0	5	5	1	50
2025-12-30	QUAS-Kir2.1	Lobeline	100	blue	7	1	0	3	8	0.75	72.7273
2025-12-30	QUAS-Kir2.1	Control	0	red	2	7	0	1	9	-0.555556	90
2025-12-30	QUAS-Kir2.1	Control	0	blue	5	3	0	2	8	0.25	80
2025-12-30	Gr14 > Kir2.1	Lobeline	100	red	6	0	0	4	6	1	60
2025-12-30	Gr14 > Kir2.1	Lobeline	100	red	7	1	0	2	8	0.75	80
2025-12-30	Gr14 > Kir2.1	Lobeline	100	red	10	0	0	0	10	1	100
2025-12-30	Gr14 > Kir2.1	Lobeline	100	red	10	0	0	0	10	1	100
2025-12-30	Gr14 > Kir2.1	Lobeline	100	blue	10	0	0	0	10	1	100
2025-12-30	Gr14 > Kir2.1	Lobeline	100	blue	4	0	0	5	4	1	44.4444
2025-12-30	Gr14 > Kir2.1	Lobeline	100	blue	6	0	0	4	6	1	60
2025-12-30	Gr14 > Kir2.1	Lobeline	100	blue	5	2	0	3	7	0.428571	70
2025-12-30	Gr14 > Kir2.1	Control	0	red	3	4	0	3	7	-0.142857	70
2025-12-30	Gr14 > Kir2.1	Control	0	blue	5	3	0	2	8	0.25	80
2026-01-08	Gr14-QF2	Quinine	100	red	3	0	0	7	3	1	30
2026-01-08	Gr14-QF2	Quinine	100	red	7	1	0	2	8	0.75	80
2026-01-08	Gr14-QF2	Quinine	100	red	6	2	0	2	8	0.5	66.6667
2026-01-08	Gr14-QF2	Quinine	100	red	5	1	0	4	6	0.666667	60
2026-01-08	Gr14-QF2	Quinine	100	blue	8	0	0	2	8	1	80
2026-01-08	Gr14-QF2	Quinine	100	blue	5	2	0	3	7	0.428571	70
2026-01-08	Gr14-QF2	Quinine	100	blue	2	6	0	2	8	-0.5	80
2026-01-08	Gr14-QF2	Quinine	100	blue	6	0	0	4	6	1	60
2026-01-08	Gr14-QF2	Control	0	red	4	2	0	4	6	0.333333	60
2026-01-08	Gr14-QF2	Control	0	blue	6	1	0	3	7	0.714286	70
2026-01-08	QUAS-Kir2.1	Quinine	100	red	6	0	0	4	6	1	60
2026-01-08	QUAS-Kir2.1	Quinine	100	red	2	1	0	7	3	0.333333	30
2026-01-08	QUAS-Kir2.1	Quinine	100	red	9	1	0	0	10	0.8	100
2026-01-08	QUAS-Kir2.1	Quinine	100	red	8	0	0	2	8	1	80
2026-01-08	QUAS-Kir2.1	Quinine	100	blue	1	0	0	9	1	1	10
2026-01-08	QUAS-Kir2.1	Quinine	100	blue	6	0	0	4	6	1	60
2026-01-08	QUAS-Kir2.1	Quinine	100	blue	8	0	0	2	8	1	80
2026-01-08	QUAS-Kir2.1	Quinine	100	blue	3	0	0	7	3	1	30
2026-01-08	QUAS-Kir2.1	Control	0	red	3	6	0	1	9	-0.333333	90
2026-01-08	QUAS-Kir2.1	Control	0	blue	6	3	0	1	9	0.333333	90
2026-01-08	Gr14 > Kir2.1	Quinine	100	red	7	0	0	3	7	1	70
2026-01-08	Gr14 > Kir2.1	Quinine	100	red	2	0	0	8	2	1	20
2026-01-08	Gr14 > Kir2.1	Quinine	100	red	3	1	0	6	4	0.5	40
2026-01-08	Gr14 > Kir2.1	Quinine	100	red	4	0	6		10	0.4	100
2026-01-08	Gr14 > Kir2.1	Quinine	100	blue	5	0	0	5	5	1	50
2026-01-08	Gr14 > Kir2.1	Quinine	100	blue	3	0	0	7	3	1	30
2026-01-08	Gr14 > Kir2.1	Quinine	100	blue	6	0	0	4	6	1	60
2026-01-08	Gr14 > Kir2.1	Quinine	100	blue	3	0	0	7	3	1	30
2026-01-08	Gr14 > Kir2.1	Control	0	red	4	4	0	2	8	0	80
2026-01-08	Gr14 > Kir2.1	Control	0	blue	6	1	0	3	7	0.714286	70
2026-01-12	Gr14-QF2	Denatonium	100	red	8	0	0	2	8	1	80
2026-01-12	Gr14-QF2	Denatonium	100	red	6	1	0	3	7	0.714286	70
2026-01-12	Gr14-QF2	Denatonium	100	red	8	0	0	2	8	1	80
2026-01-12	Gr14-QF2	Denatonium	100	red	6	0	0	4	6	1	60
2026-01-12	Gr14-QF2	Denatonium	100	blue	3	5	0	2	8	-0.25	80
2026-01-12	Gr14-QF2	Denatonium	100	blue	7	0	0	3	7	1	70
2026-01-12	Gr14-QF2	Denatonium	100	blue	2	1	0	7	3	0.333333	30
2026-01-12	Gr14-QF2	Denatonium	100	blue	5	1	1	3	7	0.571429	70
2026-01-12	Gr14-QF2	Control	0	red	7	3	0	0	10	0.4	100
2026-01-12	Gr14-QF2	Control	0	blue	6	3	0	1	9	0.333333	90
2026-01-12	QUAS-Kir2.1	Denatonium	100	red	6	0	4		10	0.6	100
2026-01-12	QUAS-Kir2.1	Denatonium	100	red	8	0	0	2	8	1	80
2026-01-12	QUAS-Kir2.1	Denatonium	100	red	10	0	0	0	10	1	100
2026-01-12	QUAS-Kir2.1	Denatonium	100	red	8	0	0	2	8	1	80
2026-01-12	QUAS-Kir2.1	Denatonium	100	blue	7	0	0	3	7	1	70
2026-01-12	QUAS-Kir2.1	Denatonium	100	blue	10	0	0	0	10	1	100
2026-01-12	QUAS-Kir2.1	Denatonium	100	blue	5	0	0	5	5	1	50
2026-01-12	QUAS-Kir2.1	Denatonium	100	blue	10	0	0	0	10	1	100
2026-01-12	QUAS-Kir2.1	Control	0	red	0	10	0	0	10	-1	100
2026-01-12	QUAS-Kir2.1	Control	0	blue	3	6	0	2	9	-0.333333	81.8182
2026-01-12	Gr14 > Kir2.1	Denatonium	100	red	7	0	0	3	7	1	70
2026-01-12	Gr14 > Kir2.1	Denatonium	100	red	6	0	0	4	6	1	55.5556
2026-01-12	Gr14 > Kir2.1	Denatonium	100	red	9	0	0	1	9	1	90
2026-01-12	Gr14 > Kir2.1	Denatonium	100	red	6	1	0	3	7	0.714286	70
2026-01-12	Gr14 > Kir2.1	Denatonium	100	blue	9	0	0	1	9	1	90
2026-01-12	Gr14 > Kir2.1	Denatonium	100	blue	5	2	0	3	7	0.428571	70
2026-01-12	Gr14 > Kir2.1	Denatonium	100	blue	4	2	0	4	6	0.333333	60
2026-01-12	Gr14 > Kir2.1	Denatonium	100	blue	4	3	1	2	8	0.125	80
2026-01-12	Gr14 > Kir2.1	Control	0	red	5	3	1	1	9	0.222222	90
2026-01-12	Gr14 > Kir2.1	Control	0	blue	2	5	0	3	7	-0.428571	70
2026-01-18	Gr14-QF2	Caffeine	100	Red	1	8	0	3	9	-0.777778	75
2026-01-18	Gr14-QF2	Caffeine	100	Red	2	6	0	2	8	-0.5	80
2026-01-18	Gr14-QF2	Caffeine	100	Red	2	3	0	5	5	-0.2	50
2026-01-18	Gr14-QF2	Caffeine	100	Red	3	5	0	1	8	-0.25	88.8889
2026-02-13	Gr14-QF2	Caffeine	100	Blue	3	7	0	0	10	-0.4	100
2026-02-13	Gr14-QF2	Caffeine	100	Blue	6	2	0	2	8	0.5	80
2026-02-13	Gr14-QF2	Caffeine	100	Blue	5	3	0	2	8	0.25	80
2026-02-13	Gr14-QF2	Caffeine	100	Blue	6	4	0	0	10	0.2	100
2026-01-18	QUAS-Kir2.1	Caffeine	100	Red	1	7	0	1	8	-0.75	88.8889
2026-01-18	QUAS-Kir2.1	Caffeine	100	Red	4	4	0	1	8	0	88.8889
2026-01-18	QUAS-Kir2.1	Caffeine	100	Red	3	5	0	1	8	-0.25	88.8889
2026-01-18	QUAS-Kir2.1	Caffeine	100	Red	8	2	0	0	10	0.6	100
2026-02-13	QUAS-Kir2.1	Caffeine	100	Blue	4	3	0	1	7	0.142857	87.5
2026-02-26	QUAS-Kir2.1	Caffeine	100	Blue	5	3	0	2	8	0.25	80
2026-02-26	QUAS-Kir2.1	Caffeine	100	Blue	0	8	0	2	8	-1	80
2026-02-26	QUAS-Kir2.1	Caffeine	100	Blue	4	5	0	1	9	-0.111111	90
2026-01-18	Gr14 > Kir2.1	Caffeine	100	Red	6	1	0	1	7	0.714286	87.5
2026-01-18	Gr14 > Kir2.1	Caffeine	100	Red	6	3	0	1	9	0.333333	90
2026-01-18	Gr14 > Kir2.1	Caffeine	100	Red	5	3	0	2	8	0.25	80
2026-01-18	Gr14 > Kir2.1	Caffeine	100	Red	7	0	0	2	7	1	77.7778
2026-02-13	Gr14 > Kir2.1	Caffeine	100	Blue	5	4	0	1	9	0.111111	90
2026-02-13	Gr14 > Kir2.1	Caffeine	100	Blue	4	6	0	0	10	-0.2	100
2026-02-13	Gr14 > Kir2.1	Caffeine	100	Blue	4	6	0	1	10	-0.2	90.9091
2026-02-13	Gr14 > Kir2.1	Caffeine	100	Blue	9	0	0	0	9	1	100
